# Supplementary material for: Protein signatures of seminal plasma from bulls with contrasting frozen-thawed sperm viability
Source: Sci Rep. 2020 Sep 4;10:14661. doi: 10.1038/s41598-020-71015-9 (PMC7474054; doi:10.1038/s41598-020-71015-9)
Supplement: Supplementary file 1 — Supplementary Table 1. [file 41598_2020_71015_MOESM1_ESM.xlsx]

## Sheet: Title_and_Authors
Protein Signatures of Seminal Plasma from Bulls with Contrasting Frozen-Thawed Sperm Viability
Fabio P. Gomes
Robin Park
Arabela G. Viana
Carolina Fernandez-Costa
Einko Topper
Abdullah Kaya
Erdogan Memili
John R. Yates, III
Arlindo A. Moura

## Sheet: Supp.Table1
Supplemental table 1. Uniprot accession numbers, gene codes, description, abundances and fold-changes of 1,445 seminal plasma proteins in bulls with low and high sperm freezability phenotypes. Proteins were identified by multidimensional protein identification technology, mass spectrometry and tools of bioinformatics. Proteins differentially expressed (p < 0.05) in the seminal plasma of LF and HF…
			Protein abundances
			Bull # and freezability scores (LF BULLS)						Bull # and freezability scores (HF BULLS)
			1	2	3	4	5	6	7	8	9	10	11	12	13	14			Fold changes		t test
Protein accession #	Gene	Protein description	-5.8	-5.5	-2	-0.1	0.2	0.3	4.6	5.2	7.3	7.7	8.1	8.3	9.7	11.5	AVG LF bulls	AVG HF bulls	LF/HF	HF/LF	p < 0.05	Total abundance (all bulls)	Relative abundance (%)
P02784		Seminal plasma protein PDC-109 OS=Bos taurus OX=9913 PE=1 SV=2	15396352115	3.21608e+09	6.51174e+09	5689881591	5969231846	5767593180	4038776187	4.15454e+09	2.29126e+09	4590194633	4.52066e+09	11526396361	3148192632	2.87153e+09	7.09181e+09	4.64269e+09	1.52752			79692430716	14.1083
P29392	SPADH1	Spermadhesin-1 OS=Bos taurus OX=9913 GN=SPADH1 PE=1 SV=1	7359565054	4400253663	10361546617	6194922550	8095312223	6151955587	2.36504e+09	3853139623	4767636081	5509721616	5356579592	4108398899	2802328665	1882089990	7093925949	3.83062e+09	1.8519		X	7.32085e+10	12.9605
P81019		Seminal plasma protein BSP-30 kDa OS=Bos taurus OX=9913 PE=1 SV=2	1622217447	1540932549	3097659981	2304136636	3111922308	2363352916	2.181e+09	3.36367e+09	3.59287e+09	2722958011	5298222037	1.75306e+09	2.46184e+09	1.47439e+09	2.34004e+09	2.856e+09		1.22049	X	36888226128	6.5305
P17697	CLU	Clusterin OS=Bos taurus OX=9913 GN=CLU PE=1 SV=1	1548143943	1.53616e+09	2.85786e+09	2792261788	3113145339	1352068835	2142972016	2330720154	1852945783	1.41051e+09	1827446327	1.46281e+09	616849778	7.19859e+08	2.19994e+09	1.54551e+09	1.42344			2.55637e+10	4.52567
P16368	TIMP2	Metalloproteinase inhibitor 2 OS=Bos taurus OX=9913 GN=TIMP2 PE=1 SV=2	6.17014e+08	7.51935e+08	4.00299e+09	1.522e+09	2.13609e+09	937901977	1011754255	1.58897e+09	1246012089	1214841407	1.06143e+09	1.46979e+09	730582721	5.33858e+08	1.66132e+09	1107155793	1.50053			1.88252e+10	3.33271
Q7YRQ8	TFPI2	Tissue factor pathway inhibitor 2 OS=Bos taurus OX=9913 GN=TFPI2 PE=2 SV=1	9.8733e+08	428997558	2722178440	2.47246e+09	1.86157e+09	753433633	1295834576	1.25241e+09	916191038	1715255320	974134905	945831614	633267888	407921818	1.53766e+09	1.01761e+09	1.51106			17366806965	3.07453
P00669	SRN	Seminal ribonuclease OS=Bos taurus OX=9913 GN=SRN PE=1 SV=2	342697011	6.94061e+08	779849386	305022048	8.79025e+08	678124266	2651842916	1198121389	923327822	4820369632	757047603	845063226	559923597	890737058	6.1313e+08	1.5808e+09		2.57825	X	16325211720	2.89013
P31096	SPP1	Osteopontin OS=Bos taurus OX=9913 GN=SPP1 PE=1 SV=2	1.21149e+09	598862773	1552170154	2.6638e+09	1.44101e+09	5.80678e+08	799533448	1460778924	9.20274e+08	1004036150	1294401883	4.56102e+08	538215325	3.25553e+08	1.34133e+09	8.49862e+08	1.5783			1.48469e+10	2.62842
P04557		Seminal plasma protein A3 OS=Bos taurus OX=9913 PE=1 SV=2	2.70111e+08	789701657	930649330	615847711	5.93585e+08	977962021	6.22897e+08	774518756	6.3801e+08	1068443014	858372771	1322553802	875979454	5.48088e+08	696309312	8.38608e+08		1.20436		1.08867e+10	1.92733
P31098		Osteopontin-K OS=Bos taurus OX=9913 PE=2 SV=1	934773622	4.36532e+08	1.18382e+09	1.21999e+09	1.16233e+09	525556227	555693790	9.97715e+08	7.6301e+08	723791199	894766680	3.29091e+08	3.92722e+08	2.76425e+08	9.10501e+08	6.16652e+08	1.47652			1.03962e+10	1.84049
Q28017	PLA2G7	Platelet-activating factor acetylhydrolase OS=Bos taurus OX=9913 GN=PLA2G7 PE=2 SV=1	347804083	2.75181e+08	1010730436	894028639	7.17857e+08	485135073	6.25823e+08	759205511	503171190	5.61427e+08	715805996	5.19583e+08	2.87173e+08	2.60009e+08	6.21789e+08	5.29025e+08	1.17535			7.96293e+09	1.40972
Q9N2I2	SERPINA5	Plasma serine protease inhibitor OS=Bos taurus OX=9913 GN=SERPINA5 PE=1 SV=1	3.29486e+08	3.22806e+08	1.85354e+09	2.71819e+08	491144302	219551417	822316207	197168457	3.14998e+08	836349831	1.993e+08	1384102192	2.10645e+08	2.2575e+08	5.8139e+08	5.23829e+08	1.10989			7678972610	1.35945
Q3MHM5	TUBB4B	Tubulin beta-4B chain OS=Bos taurus OX=9913 GN=TUBB4B PE=2 SV=1	7.50599e+08	4.45819e+08	1416373317	1072187455	553635063	512765629	378503412	194628567	385720011	6.56092e+07	4.5e+08	5.22145e+08	4.22477e+08	257104227	7.91897e+08	334523433	2.36724		X	7427567283	1.31494
Q28085	CFH	Complement factor H OS=Bos taurus OX=9913 GN=CFH PE=1 SV=3	4.9359e+08	2.28519e+08	743373176	7.63201e+08	1.10267e+09	2.10866e+08	4.23775e+08	1.06999e+09	3.51305e+08	3.66374e+08	6.25646e+08	550888346	199487142	1.48157e+08	5.90369e+08	4.66953e+08	1.2643			7.27784e+09	1.28843
Q3ZBU7	TUBB4A	Tubulin beta-4A chain OS=Bos taurus OX=9913 GN=TUBB4A PE=2 SV=1	6.71669e+08	353617159	1.29419e+09	9.72868e+08	506779428	4.69921e+08	332875370	1.71104e+08	356138995	61708242	410902464	457972800	3.75227e+08	221748161	7.11508e+08	2.9846e+08	2.38393		X	6656725345	1.17847
P79345	NPC2	NPC intracellular cholesterol transporter 2 OS=Bos taurus OX=9913 GN=NPC2 PE=1 SV=1	9.32788e+08	2.53373e+08	1.11535e+09	1.63487e+08	495702191	422041356	1018776190	2.72596e+08	319679328	3.1221e+08	5.11331e+08	1.62333e+08	4.68852e+08	204751920	5.6379e+08	4.08816e+08	1.37908			6.65327e+09	1.17786
P82292		Spermadhesin Z13 OS=Bos taurus OX=9913 PE=1 SV=1	1.9713e+08	2.62993e+08	9.55251e+08	1.12243e+08	3.62303e+08	287489253	1.01968e+09	4.25768e+08	617109411	5.99727e+08	6.77047e+08	2.23295e+08	2.76414e+08	3.19178e+08	3.62901e+08	5.19777e+08		1.43228		6335626968	1.12163
Q3SX14	GSN	Gelsolin OS=Bos taurus OX=9913 GN=GSN PE=2 SV=1	2.08518e+09	232284817	1.09912e+09	208801456	689133493	137835234	1.85118e+08	89437337	2.79168e+08	117704462	242444540	215894563	6.59397e+07	8.69083e+07	7.42059e+08	1.60327e+08	4.62842		X	5734970833	1.01529
P02769	ALB	Serum albumin OS=Bos taurus OX=9913 GN=ALB PE=1 SV=4	3.19444e+08	2.69685e+08	671562091	613605378	544465399	2.22302e+08	381120561	671332770	3.24909e+08	470855036	4.01347e+08	3.88297e+08	195683122	1.75897e+08	4.40177e+08	3.7618e+08	1.17012			5.65051e+09	1.00034
Q05927	NT5E	5'-nucleotidase OS=Bos taurus OX=9913 GN=NT5E PE=1 SV=2	2.96679e+08	310044058	782173086	268258558	391360547	3.11443e+08	484406700	412997407	1.88624e+08	3.98671e+08	403657869	4.14425e+08	242656929	1.57129e+08	3.93327e+08	3.37821e+08	1.1643			5062526051	0.896243
Q0P569	NUCB1	Nucleobindin-1 OS=Bos taurus OX=9913 GN=NUCB1 PE=2 SV=1	5.86457e+08	1.7112e+08	7.70877e+08	378641336	450699933	303171385	249340051	508773533	312704368	4.55489e+08	236254657	2.44756e+08	170753352	143525887	4.43494e+08	290199620	1.52824			4.98256e+09	0.882087
Q32KN8	TUBA3	Tubulin alpha-3 chain OS=Bos taurus OX=9913 GN=TUBA3 PE=2 SV=1	420537492	2.55874e+08	962495155	4.12784e+08	464032139	3.7064e+08	2.56909e+08	184855609	2.30214e+08	57028036	4.21592e+08	375873182	292266855	210859905	4.8106e+08	2.537e+08	1.89618		X	4915961148	0.870296
Q2KJD0	TUBB5	Tubulin beta-5 chain OS=Bos taurus OX=9913 GN=TUBB5 PE=2 SV=1	4.91571e+08	2.0109e+08	8.54843e+08	611759692	3.884e+08	327188881	2.17659e+08	118560333	289519826	3.44679e+07	2.67643e+08	241420233	2.60371e+08	148137665	4.79142e+08	1.97222e+08	2.42945		X	4452631843	0.788271
Q2HJ86	TUBA1D	Tubulin alpha-1D chain OS=Bos taurus OX=9913 GN=TUBA1D PE=1 SV=1	375045660	211183367	843082808	3.31236e+08	408209101	332469338	217420024	1.65297e+08	2.10622e+08	53729309	3.63323e+08	2.34972e+08	266363983	188836491	4.16871e+08	2.1257e+08	1.9611		X	4.20179e+09	0.743863
Q2KJE5	GAPDHS	Glyceraldehyde-3-phosphate dehydrogenase, testis-specific OS=Bos taurus OX=9913 GN=GAPDHS PE=2 SV=1	1.41268e+08	2.42242e+08	9.22832e+08	442437120	457145605	3.82704e+08	181760374	1.39551e+08	189403000	2.43091e+07	292275382	310585498	2.14902e+08	91788118	4.31438e+08	1.80572e+08	2.38929		X	4.0332e+09	0.714017
Q3ZC64	EFNA1	Ephrin-A1 OS=Bos taurus OX=9913 GN=EFNA1 PE=2 SV=1	313681030	1.45355e+08	5.02314e+08	1.44474e+08	4.14611e+08	250723909	2.20055e+08	3.06254e+08	235481429	3.19442e+08	198071111	5.00696e+08	98864290	72386345	2.95193e+08	2.43906e+08	1.21027			3722409479	0.658996
P81947		Tubulin alpha-1B chain OS=Bos taurus OX=9913 PE=1 SV=2	3.0391e+08	181617411	6.91929e+08	251906032	343059419	2.82114e+08	1.7757e+08	127945064	186960795	45489318	3.07067e+08	193020378	220084083	1.57201e+08	3.42423e+08	1.76917e+08	1.9355		X	3469873392	0.614288
Q6B856	TUBB2B	Tubulin beta-2B chain OS=Bos taurus OX=9913 GN=TUBB2B PE=1 SV=2	329588294	185135350	591361609	4.96282e+08	2.34343e+08	2.16128e+08	162902735	8.09301e+07	1.88429e+08	1.72752e+07	1.73472e+08	225932140	195317342	1.02874e+08	3.4214e+08	1.43392e+08	2.38605		X	3199970399	0.566506
Q3ZCJ7	TUBA1C	Tubulin alpha-1C chain OS=Bos taurus OX=9913 GN=TUBA1C PE=1 SV=1	3.26099e+08	168742239	630063188	2.0101e+08	296552100	243535337	1.61272e+08	1.11957e+08	1.62373e+08	47551313	268517467	1.62764e+08	1.94588e+08	1.40388e+08	3.11e+08	1.56176e+08	1.99134		X	3115412470	0.551536
Q2T9U2	ODF2	Outer dense fiber protein 2 OS=Bos taurus OX=9913 GN=ODF2 PE=2 SV=1	1.44723e+08	1.68505e+08	6.23154e+08	577071991	1.36555e+08	225887312	112006476	104729252	1.12669e+08	21269838	215999735	3.765e+08	205444308	5.7301e+07	3.12649e+08	1.5074e+08	2.0741		X	3.08182e+09	0.545589
Q2HJB8	TUBA8	Tubulin alpha-8 chain OS=Bos taurus OX=9913 GN=TUBA8 PE=2 SV=1	2.67105e+08	159011766	585575364	2.15786e+08	277249335	226022610	1.48364e+08	110904280	1.33754e+08	3.79464e+07	2.75469e+08	168313066	1.81298e+08	1.26171e+08	2.88458e+08	1.47778e+08	1.95198		X	2912970844	0.515697
P24627	LTF	Lactotransferrin OS=Bos taurus OX=9913 GN=LTF PE=1 SV=2	1.83679e+08	161853680	457486729	298541365	4.88716e+08	75741247	2.35262e+08	1.04588e+08	155303840	7.58167e+07	130064243	151659952	6.94879e+07	7.84904e+07	2.7767e+08	1.25084e+08	2.21986		X	2.66669e+09	0.472097
Q29444	MANBA	Beta-mannosidase OS=Bos taurus OX=9913 GN=MANBA PE=1 SV=1	189244588	6.40522e+07	643732681	2.0855e+08	334595938	91876852	1.99611e+08	99345474	6.88368e+07	1.13203e+08	1.35046e+08	117540594	69814754	6.04141e+07	255342030	1.07976e+08	2.36479			2.39586e+09	0.424151
Q2HJ81	TUBB6	Tubulin beta-6 chain OS=Bos taurus OX=9913 GN=TUBB6 PE=2 SV=1	2.28528e+08	217913579	359151241	2.00509e+08	210440121	146574009	1.42806e+08	60845003	1.03782e+08	1.56918e+07	142585283	237648363	1.53131e+08	1.0242e+08	2.27186e+08	1.19864e+08	1.89537		X	2.32203e+09	0.411079
P26779	PSAP	Prosaposin OS=Bos taurus OX=9913 GN=PSAP PE=1 SV=3	1.35089e+08	9.73462e+07	372508663	1.58612e+08	194756511	95016171	214831100	2.26549e+08	9.40565e+07	1.33873e+08	1.59171e+08	235917811	7.21588e+07	1.00123e+08	1.75555e+08	1.54585e+08	1.13565			2.29001e+09	0.405411
Q29438	ODF1	Outer dense fiber protein 1 OS=Bos taurus OX=9913 GN=ODF1 PE=2 SV=1	82608616	124012506	5.72006e+08	294223564	129967636	1.38679e+08	9.97822e+07	1.17402e+08	8.27005e+07	34718485	190857389	161827325	1.40059e+08	36317288	2.23583e+08	1.07958e+08	2.07102			2205161984	0.39039
P00829	ATP5F1B	ATP synthase subunit beta, mitochondrial OS=Bos taurus OX=9913 GN=ATP5F1B PE=1 SV=2	152760976	1.76252e+08	5.40092e+08	1.95862e+08	2.05041e+08	154076018	1.0888e+08	49888900	72678660	1.39165e+07	1.41567e+08	1.24838e+08	127879685	6.75447e+07	2.37347e+08	8.83992e+07	2.68495		X	2.13128e+09	0.37731
Q2T9S0	TUBB3	Tubulin beta-3 chain OS=Bos taurus OX=9913 GN=TUBB3 PE=1 SV=1	1.80237e+08	158001947	3.07779e+08	9.75182e+07	163232769	1.3358e+08	138090873	6.391e+07	92319946	20335928	137232716	1.32746e+08	160461689	111038774	173391536	1.07017e+08	1.62022			1896485276	0.335744
P80311	PPIB	Peptidyl-prolyl cis-trans isomerase B OS=Bos taurus OX=9913 GN=PPIB PE=1 SV=4	81506706	8.71879e+07	534512211	93814724	88224920	87037055	105728987	134218743	9.93172e+07	215907454	116160578	1.27143e+08	54000377	6.66502e+07	1.62047e+08	1.14891e+08	1.41044			1891410547	0.334846
Q08DZ8	PRIMPOL	DNA-directed primase/polymerase protein OS=Bos taurus OX=9913 GN=PRIMPOL PE=2 SV=1	441448792	73717040	0	1.91785e+07	4.33884e+08	0	1.46597e+08	0	1.0573e+08	0	114374722	0	100335133	4.41064e+08	161371472	1.13513e+08	1.42162			1.87633e+09	0.332176
Q9BGI1	PRDX5	Peroxiredoxin-5, mitochondrial OS=Bos taurus OX=9913 GN=PRDX5 PE=2 SV=2	2.32264e+08	374799121	261830842	1.01895e+08	1.79067e+08	73094100	81687891	42738173	6.58571e+07	39992882	1.54253e+08	5.46358e+07	1.09248e+08	59139031	2.03825e+08	7.59439e+07	2.68389		X	1.8305e+09	0.324062
P60712	ACTB	Actin, cytoplasmic 1 OS=Bos taurus OX=9913 GN=ACTB PE=1 SV=1	1.18698e+08	6.05793e+07	2.63097e+08	216797410	288078874	79997001	77554766	87912735	103413232	78948467	1.26237e+08	1.16168e+08	87311278	6.30935e+07	1.71208e+08	9.25799e+07	1.8493		X	1767887119	0.312978
P63258	ACTG1	Actin, cytoplasmic 2 OS=Bos taurus OX=9913 GN=ACTG1 PE=1 SV=1	1.18698e+08	6.05793e+07	2.63097e+08	216797410	288078874	79997001	77554766	87912735	103413232	78948467	1.26237e+08	1.16168e+08	87311278	6.30935e+07	1.71208e+08	9.25799e+07	1.8493		X	1767887119	0.312978
P01000		Acrosin inhibitor 1 OS=Bos taurus OX=9913 PE=1 SV=1	2.53185e+07	156010264	145702245	1.84219e+07	279960115	151955650	119450822	192283824	1.04155e+08	1.39911e+08	72385807	209309353	55941983	3.77973e+07	1.29561e+08	1.16404e+08	1.11303			1.7086e+09	0.302482
P62157	CALM	Calmodulin OS=Bos taurus OX=9913 GN=CALM PE=1 SV=2	176530166	1.39788e+08	1.78403e+08	3.0293e+08	260716019	6.79384e+07	9.91137e+07	46845639	1.05757e+08	11687557	82526027	86162059	53245541	3.34164e+07	187717609	6.48442e+07	2.8949		X	1.64506e+09	0.291233
O77588	PLOD1	Procollagen-lysine,2-oxoglutarate 5-dioxygenase 1 OS=Bos taurus OX=9913 GN=PLOD1 PE=2 SV=2	46428757	3.98889e+07	5.13049e+08	6.12469e+07	52968632	3.40365e+07	5.03077e+07	496466494	13012922	5.47748e+07	110788480	6.63493e+07	75272469	22505902	1.24603e+08	1.11185e+08	1.12068			1.6371e+09	0.289823
P15467	RNASE4	Ribonuclease 4 OS=Bos taurus OX=9913 GN=RNASE4 PE=1 SV=4	1.33141e+08	5.37298e+07	2.09068e+08	96473819	223642638	106776033	8.66099e+07	126374365	99805221	1.54999e+08	1.10508e+08	100513396	50118677	31171789	1.37138e+08	9.50125e+07	1.44337			1582930499	0.280234
P28291	CCL2	C-C motif chemokine 2 OS=Bos taurus OX=9913 GN=CCL2 PE=3 SV=1	28262131	2.0453e+08	2.94898e+08	2.17562e+08	1.19387e+08	9.17184e+07	1.0276e+08	4.39458e+07	9.37531e+07	99925766	6.78492e+07	5.94897e+07	52358760	4.97401e+07	1.59393e+08	7.12278e+07	2.23779		X	1.52618e+09	0.270187
Q32KV0	PGAM2	Phosphoglycerate mutase 2 OS=Bos taurus OX=9913 GN=PGAM2 PE=2 SV=1	130761809	1.03254e+08	419303708	66841442	1.94334e+08	69596137	92892450	5.75446e+07	39927061	3.0418e+07	9.59418e+07	59182672	8.21676e+07	65708843	1.64015e+08	6.54729e+07	2.50509		X	1507874607	0.266946
Q9N2J2	GPX4	Phospholipid hydroperoxide glutathione peroxidase OS=Bos taurus OX=9913 GN=GPX4 PE=2 SV=2	103370064	7.60297e+07	208591899	7.78704e+07	90715696	1.45868e+08	7.549e+07	91728410	5.18231e+07	27796479	1.53533e+08	1.25077e+08	1.56492e+08	4.13796e+07	1.17074e+08	90414915	1.29486			1.42576e+09	0.25241
Q3T064	ROPN1	Ropporin-1 OS=Bos taurus OX=9913 GN=ROPN1 PE=2 SV=1	106061428	5.18523e+07	2.9971e+08	159705840	1.357e+08	1.22676e+08	93019476	45302187	51178183	6.17166e+06	117321836	8.60286e+07	1.00026e+08	4.17906e+07	1.45951e+08	6.76048e+07	2.15888		X	1416544682	0.250778
A7E3W2	LGALS3BP	Galectin-3-binding protein OS=Bos taurus OX=9913 GN=LGALS3BP PE=1 SV=1	86771866	75727500	179272198	191552290	85548817	5.69029e+07	1.04274e+08	1.28974e+08	42907131	9.34707e+07	120460620	138978381	40343061	69142612	1.12629e+08	9.23189e+07	1.22			1414326370	0.250385
Q32KL7	SPESP1	Sperm equatorial segment protein 1 OS=Bos taurus OX=9913 GN=SPESP1 PE=2 SV=1	46213043	2.07016e+08	476270621	87048361	153202275	7.6698e+07	47787312	23684323	53964283	6.68157e+06	84948158	2.40274e+07	53922653	4.96184e+07	174407974	4.30793e+07	4.04854		X	1.39108e+09	0.24627
O77797	AKAP3	A-kinase anchor protein 3 OS=Bos taurus OX=9913 GN=AKAP3 PE=2 SV=2	7.47435e+07	63770132	195090191	1.99418e+08	49721780	154006179	49786308	72455257	61356328	1.1954e+07	169648028	94963613	145070806	34090885	122791546	7.99156e+07	1.53651			1.37607e+09	0.243613
P13600	NGF	Beta-nerve growth factor OS=Bos taurus OX=9913 GN=NGF PE=2 SV=3	42347320	49400232	201849691	8.15852e+07	1.251e+08	7.08161e+07	78809984	1.16993e+08	1.42943e+08	1.86402e+08	86215995	66959231	66585793	42032452	9.51832e+07	9.83677e+07		1.03346		1358040778	0.24042
A0JNP2	SCGB1D	Secretoglobin family 1D member OS=Bos taurus OX=9913 GN=SCGB1D PE=3 SV=2	82416279	1.8092e+07	2.1885e+08	5.02396e+08	1.08818e+08	4.70994e+07	8.98773e+07	45212429	18166896	69250895	41267290	15465893	4.86787e+06	21271169	1.62945e+08	3.81725e+07	4.26866		X	1.28305e+09	0.227145
P81187	CFB	Complement factor B OS=Bos taurus OX=9913 GN=CFB PE=1 SV=2	40657642	9.50362e+07	151876409	58975710	1.88062e+08	32575588	7.78066e+07	219228261	1.53796e+08	34161306	41009882	90357562	17431799	4.29653e+07	9.45306e+07	8.45945e+07	1.11746			1.24394e+09	0.220221
Q3ZBD7	GPI	Glucose-6-phosphate isomerase OS=Bos taurus OX=9913 GN=GPI PE=2 SV=4	9.08323e+07	93064827	258604872	190631821	1.02506e+08	67682221	5.84394e+07	5.4427e+07	61431559	17962875	105888948	3.33785e+07	4.98779e+07	46387140	1.33887e+08	5.34742e+07	2.50377		X	1231115442	0.21795
Q58D55	GLB1	Beta-galactosidase OS=Bos taurus OX=9913 GN=GLB1 PE=2 SV=1	8.67186e+07	69433218	1.76609e+08	71559663	1.77954e+08	62439205	1.06997e+08	65778598	6.46374e+07	5.10557e+07	7.12364e+07	1.43655e+08	33059019	3.93652e+07	1.07452e+08	7.19731e+07	1.49295			1.2205e+09	0.216071
P80209	CTSD	Cathepsin D OS=Bos taurus OX=9913 GN=CTSD PE=1 SV=2	75736582	79388602	1.6577e+08	3.84968e+07	6.86254e+07	60812274	153826328	1.6266e+08	33483397	1.05166e+08	56194163	1.14682e+08	40672495	44289711	8.14716e+07	8.88717e+07		1.09083		1199803063	0.212407
Q3ZBZ1	SDF4	45 kDa calcium-binding protein OS=Bos taurus OX=9913 GN=SDF4 PE=2 SV=1	97715204	6.05302e+07	140639952	99500222	136524394	3.24179e+07	1.29084e+08	100254986	64665508	6.65619e+07	6.36407e+07	1.23197e+08	2.3189e+07	20705596	9.45546e+07	7.39123e+07	1.27928			1.15863e+09	0.205117
P06833	PYY2	Caltrin OS=Bos taurus OX=9913 GN=PYY2 PE=1 SV=2	2.83784e+07	4.00778e+07	178860335	1.18471e+08	63173189	35712362	1.13594e+08	71714110	7.86111e+07	1.65097e+08	66479497	59765620	9.3641e+07	44296779	7.74455e+07	8.66498e+07		1.11885		1.15787e+09	0.204984
P25975	CTSL	Cathepsin L1 OS=Bos taurus OX=9913 GN=CTSL PE=1 SV=3	20441194	31420051	1.60735e+08	1.37481e+08	86061323	4.81818e+07	84645440	1.30657e+08	7.39567e+07	5.65537e+07	9.87139e+07	82188800	35661119	3.72043e+07	8.072e+07	7.49476e+07	1.07702			1083900907	0.191888
Q5E998	CTSV	Cathepsin L2 OS=Bos taurus OX=9913 GN=CTSV PE=2 SV=1	20441194	31420051	1.60735e+08	1.37481e+08	86061323	4.81818e+07	84645440	1.30657e+08	7.39567e+07	5.65537e+07	9.87139e+07	82188800	35661119	3.72043e+07	8.072e+07	7.49476e+07	1.07702			1083900907	0.191888
P00570	AK1	Adenylate kinase isoenzyme 1 OS=Bos taurus OX=9913 GN=AK1 PE=1 SV=2	1.11562e+08	69199196	2.19266e+08	65987698	1.10435e+08	88318916	7.13533e+07	39141617	4.18403e+07	1.77899e+07	82670945	2.1762e+07	6.67139e+07	6.65781e+07	1.10795e+08	5.09813e+07	2.17324		X	1.07262e+09	0.189891
Q9XSJ4	ENO1	Alpha-enolase OS=Bos taurus OX=9913 GN=ENO1 PE=1 SV=4	5.27602e+07	1.46557e+08	287934378	4.99249e+07	1.09668e+08	5.42314e+07	8.50003e+07	4.58594e+07	2.39028e+07	4389059	65204053	5.36922e+07	53028083	40301028	1.16846e+08	4.64221e+07	2.51703			1.07245e+09	0.189861
A3KMX7	MDH1B	Putative malate dehydrogenase 1B OS=Bos taurus OX=9913 GN=MDH1B PE=2 SV=1	128373931	1.04141e+08	2498462	7.71233e+07	3.72563e+08	100461962	1.81217e+08	0	0	0	6.64993e+07	0	115348	5184014	1.3086e+08	3.16269e+07	4.13762			1038177258	0.183794
Q28068	CCIN	Calicin OS=Bos taurus OX=9913 GN=CCIN PE=1 SV=1	51485788	39595344	2.26492e+08	1.14126e+08	6.40986e+07	1.27088e+08	35911785	38263160	4.84913e+07	7945579	98601019	53787860	81479309	32433490	1.03814e+08	4.96142e+07	2.09243			1.0198e+09	0.18054
P07688	CTSB	Cathepsin B OS=Bos taurus OX=9913 GN=CTSB PE=1 SV=5	40602523	183459252	70961675	75337666	52036612	53159895	9.96097e+07	1.15788e+08	2.67518e+07	52486927	6.71612e+07	131828961	1.77371e+07	2.25745e+07	7.92596e+07	6.67423e+07	1.18755			1009495892	0.178716
O02853	PTGDS	Prostaglandin-H2 D-isomerase OS=Bos taurus OX=9913 GN=PTGDS PE=1 SV=1	30873911	6.32576e+07	6.28127e+07	94070330	106591746	34264201	1.01975e+07	1.1431e+08	1.65328e+08	44160901	2.37057e+07	135319947	1.01207e+08	1.86511e+07	6.53117e+07	7.66101e+07		1.17299		1004751093	0.177876
Q3SZB7	FBP1	Fructose-1,6-bisphosphatase 1 OS=Bos taurus OX=9913 GN=FBP1 PE=2 SV=3	54392236	94624045	2.14197e+08	75070193	9.60275e+07	5.37378e+07	5.10515e+07	29266762	49576536	2.1692e+07	7.0091e+07	64778338	56787132	39047722	9.80081e+07	4.77864e+07	2.05096		X	970339925	0.171784
P55206	NPPC	C-type natriuretic peptide OS=Bos taurus OX=9913 GN=NPPC PE=2 SV=1	12660428	127227327	1.93272e+08	7.34404e+07	15947795	48056157	46577335	3.73797e+07	96098701	150917936	14883010	3.55757e+07	9.19589e+07	23986148	7.84341e+07	6.21722e+07	1.26156			9.67982e+08	0.171366
P19483	ATP5F1A	ATP synthase subunit alpha, mitochondrial OS=Bos taurus OX=9913 GN=ATP5F1A PE=1 SV=1	59003855	9.36829e+07	2.14859e+08	64532612	8.60911e+07	6.60775e+07	6.23629e+07	3.60277e+07	2.08515e+07	6383725	71613705	60760947	4.87863e+07	3.28205e+07	9.73746e+07	4.24509e+07	2.29382		X	9.23855e+08	0.163554
Q32LG3	MDH2	Malate dehydrogenase, mitochondrial OS=Bos taurus OX=9913 GN=MDH2 PE=1 SV=1	101884716	9.01204e+07	1.7379e+08	48299059	113465410	6.94313e+07	56677837	2.9334e+07	47197354	2.56337e+06	5.11304e+07	48102588	3.79423e+07	51406005	9.94985e+07	4.05442e+07	2.45407		X	9.21345e+08	0.16311
Q76LV2	HSP90AA1	Heat shock protein HSP 90-alpha OS=Bos taurus OX=9913 GN=HSP90AA1 PE=1 SV=3	54715856	7.48564e+07	159966434	5.68921e+07	101374593	9.07584e+07	4.57723e+07	42737356	2.67805e+07	12406539	80724450	6.15919e+07	36552443	33032176	8.97606e+07	4.24497e+07	2.11452		X	878161544	0.155465
P10152	ANG1	Angiogenin-1 OS=Bos taurus OX=9913 GN=ANG1 PE=1 SV=4	27321856	1.90221e+07	49619060	92544684	174682907	3.51726e+07	6.76477e+07	135915492	135078090	4.1457e+07	40227582	34062254	1.28694e+07	1.1354e+07	6.63939e+07	5.98264e+07	1.10977			876974767	0.155255
Q3ZCH5	AZGP1	Zinc-alpha-2-glycoprotein OS=Bos taurus OX=9913 GN=AZGP1 PE=2 SV=1	1.84727e+07	2.95505e+07	5.9928e+07	135340194	138241569	9.55587e+07	38063857	28727434	80870297	154016415	28468668	35256349	1.30735e+07	14666176	7.95153e+07	4.91428e+07	1.61804			8.70234e+08	0.154062
Q9XSC9	TCN2	Transcobalamin-2 OS=Bos taurus OX=9913 GN=TCN2 PE=1 SV=1	40485827	6.25716e+07	1.36068e+08	1.88662e+07	3.72528e+07	5.12382e+07	3.94768e+07	53683708	3.85774e+07	109967071	56149810	8.96259e+07	57640212	30823962	5.77471e+07	5.94931e+07		1.03024		822427375	0.145598
Q2YDG7	SPACA1	Sperm acrosome membrane-associated protein 1 OS=Bos taurus OX=9913 GN=SPACA1 PE=2 SV=1	2.18988e+07	6.70078e+07	196453045	147826682	7.18328e+07	47379138	2.66754e+07	23276267	2.30417e+07	2.87919e+06	5.95446e+07	37776314	72692062	1.80374e+07	9.20664e+07	3.29904e+07	2.79071		X	816321177	0.144517
Q32LQ0	ENPEP	Glutamyl aminopeptidase OS=Bos taurus OX=9913 GN=ENPEP PE=2 SV=1	2.55808e+07	8.82893e+07	129881260	1.22552e+08	32757748	27908646	41725571	3.50161e+07	5137126	1.14048e+07	1.20375e+08	85534736	3.49528e+07	3269314	7.11617e+07	4.2177e+07	1.68722			7.64386e+08	0.135323
A5D7U1	PLET1	Placenta-expressed transcript 1 protein OS=Bos taurus OX=9913 GN=PLET1 PE=2 SV=2	41737757	58546699	79186941	78374986	54656722	1.59035e+07	83480041	117186386	1.51715e+07	60569743	50610543	40219134	5.08089e+07	3304625	5.47344e+07	5.26689e+07	1.03922			7.49757e+08	0.132733
Q29443	TF	Serotransferrin OS=Bos taurus OX=9913 GN=TF PE=2 SV=1	53259469	5.09448e+07	64589547	28780911	1.54314e+08	20659370	2.43553e+07	72917745	2.32975e+07	88934214	7.46823e+07	24525351	10646487	23063936	6.20914e+07	4.28029e+07	1.45064			7.14971e+08	0.126575
A6QQ77	SPACA3	Sperm acrosome membrane-associated protein 3 OS=Bos taurus OX=9913 GN=SPACA3 PE=2 SV=1	46858223	7.93789e+07	150525660	8.28718e+07	56789961	53773172	37721111	2.80645e+07	5.00632e+07	4.15721e+06	4.39249e+07	3.15761e+07	23316849	2.51321e+07	7.83663e+07	3.04945e+07	2.56985		X	714153705	0.12643
P20004	ACO2	Aconitate hydratase, mitochondrial OS=Bos taurus OX=9913 GN=ACO2 PE=1 SV=4	65396138	4.81151e+07	190342568	44992954	7.65154e+07	4.45295e+07	40476207	1.88367e+07	3.64699e+07	3.4877e+06	46494559	2.02183e+07	53760127	21480830	7.83153e+07	3.0153e+07	2.59726		X	7.11116e+08	0.125892
Q2UVX4	C3	Complement C3 OS=Bos taurus OX=9913 GN=C3 PE=1 SV=2	29394317	5.886e+07	111637457	7.36986e+07	54001571	1.29835e+07	3.6759e+07	1.47015e+08	3.69756e+07	11072987	4.59091e+07	56141615	12057625	1.92283e+07	5.67626e+07	4.56449e+07	1.24357			705734238	0.12494
Q2TA43	ACTRT2	Actin-related protein T2 OS=Bos taurus OX=9913 GN=ACTRT2 PE=2 SV=1	42172429	34645821	105143571	1.00273e+08	4.59823e+07	75808400	36963098	2.09959e+07	2.46671e+07	5.32777e+06	7.81482e+07	42303678	6.26225e+07	23959499	6.73375e+07	3.68735e+07	1.82618			6.99013e+08	0.12375
Q3ZBH0	CCT2	T-complex protein 1 subunit beta OS=Bos taurus OX=9913 GN=CCT2 PE=1 SV=3	60370558	50099882	145652057	37566542	7.30319e+07	46265471	3.93334e+07	2.52194e+07	25492255	8341571	62729705	4.21652e+07	3.30583e+07	4.4735e+07	6.88311e+07	3.51343e+07	1.95908		X	694061188	0.122873
P0CB32	HSPA1L	Heat shock 70 kDa protein 1-like OS=Bos taurus OX=9913 GN=HSPA1L PE=3 SV=1	3.75255e+07	7.61263e+07	133188513	67275276	54537340	29969159	4.56264e+07	23367373	2.8807e+07	8.62446e+06	4.98802e+07	61229845	36384274	3.22599e+07	6.6437e+07	3.57724e+07	1.85721			6.84802e+08	0.121234
P31976	EZR	Ezrin OS=Bos taurus OX=9913 GN=EZR PE=1 SV=2	19571980	3.4159e+07	1.38128e+08	126127362	42811688	19395448	4.81486e+07	36476071	1.25318e+07	2.5741e+07	4.00951e+07	9.88889e+07	8183526	6027679	6.33657e+07	3.45116e+07	1.83607			6.56287e+08	0.116186
P16116	AKR1B1	Aldose reductase OS=Bos taurus OX=9913 GN=AKR1B1 PE=1 SV=1	3.02371e+07	36174885	1.90436e+08	85144136	55822981	24950707	18583451	35643797	3.95961e+07	28454008	29613569	4.29284e+07	17041290	1.58116e+07	7.0461e+07	2.8459e+07	2.47587		X	6.50438e+08	0.11515
O62827	ADM	ADM OS=Bos taurus OX=9913 GN=ADM PE=2 SV=2	21570714	7121030	123024745	13568598	6.34696e+07	31017570	46291258	7.01159e+07	6.7129e+07	3.32985e+07	23741073	39568163	5.2659e+07	54515492	4.32954e+07	4.84148e+07		1.11824		6.4709e+08	0.114558
P61287	PPP1CC	Serine/threonine-protein phosphatase PP1-gamma catalytic subunit OS=Bos taurus OX=9913 GN=PPP1CC PE=2 SV=1	5.53823e+07	2.40556e+07	153035558	7.26128e+07	4.78266e+07	57932953	3.36828e+07	19090547	29510574	2688404	64513376	2.91188e+07	3.37503e+07	21170919	6.84743e+07	2.91907e+07	2.34576		X	6.44372e+08	0.114076
Q3T0K2	CCT3	T-complex protein 1 subunit gamma OS=Bos taurus OX=9913 GN=CCT3 PE=1 SV=1	4.1524e+07	42665663	204501397	4.76826e+07	46829476	3.29418e+07	2.96057e+07	22217926	2.28211e+07	14401608	4.34571e+07	3.77678e+07	2.43439e+07	26678181	6.93575e+07	2.76617e+07	2.50735		X	637438295	0.112849
P37141	GPX3	Glutathione peroxidase 3 OS=Bos taurus OX=9913 GN=GPX3 PE=2 SV=2	27233837	24678252	99942744	4.0121e+07	55178533	2.8192e+07	47676263	3.79892e+07	1.62555e+07	8.7218e+07	39139547	51176052	45696728	2.09378e+07	4.58911e+07	4.32612e+07	1.06079			621435589	0.110016
Q2TBX4	HSPA13	Heat shock 70 kDa protein 13 OS=Bos taurus OX=9913 GN=HSPA13 PE=2 SV=1	39320592	17125649	8.54422e+07	30198219	5.30758e+07	3.53743e+07	61627590	4.87558e+07	21556952	2.68526e+07	7.49212e+07	8.52669e+07	20809676	21094686	4.34228e+07	4.51107e+07		1.03887		6.21422e+08	0.110013
O18738	DAG1	Dystroglycan OS=Bos taurus OX=9913 GN=DAG1 PE=1 SV=1	40094992	14310519	121102694	7.16873e+07	51895840	47157774	2.98194e+07	66293113	39601860	33288397	43963401	4.06713e+07	6602047	13597166	5.77082e+07	3.42296e+07	1.68592			6.20086e+08	0.109777
P00426	COX5A	Cytochrome c oxidase subunit 5A, mitochondrial OS=Bos taurus OX=9913 GN=COX5A PE=1 SV=2	37869843	4.05084e+07	193216919	5.8241e+07	62024162	39452928	23048238	1.55622e+07	2.38517e+07	3.22733e+06	4.46557e+07	22085947	2.57735e+07	2.3714e+07	71885537	2.27398e+07	3.16122		X	613231810	0.108563
Q2T9X2	CCT4	T-complex protein 1 subunit delta OS=Bos taurus OX=9913 GN=CCT4 PE=1 SV=3	56732257	43303911	127036981	3.14035e+07	6.14127e+07	3.12753e+07	2.53184e+07	19760366	14853376	17396806	54303864	3.31304e+07	33096562	33104836	5.85274e+07	28870581	2.02723		X	5.82129e+08	0.103057
A7MBJ5	CAND1	Cullin-associated NEDD8-dissociated protein 1 OS=Bos taurus OX=9913 GN=CAND1 PE=2 SV=1	3.97391e+07	4.01323e+07	1.19136e+08	6.34439e+07	5.48853e+07	36710316	29476329	1.69332e+07	23698840	8672618	4.95219e+07	29136350	31312259	2.98749e+07	5.90079e+07	2.73283e+07	2.15922		X	572673537	0.101383
Q2YDH8	FNDC8	Fibronectin type III domain-containing protein 8 OS=Bos taurus OX=9913 GN=FNDC8 PE=2 SV=1	34213640	2.67564e+07	113571841	68238123	5.3588e+07	57937883	31503610	16848667	23954297	1966030	5.60873e+07	2.96175e+07	40673355	15407695	59050987	2.70073e+07	2.18648		X	570364305	0.100974
Q0V8B6	TPP1	Tripeptidyl-peptidase 1 OS=Bos taurus OX=9913 GN=TPP1 PE=2 SV=1	41463665	2.41386e+07	57563437	31855580	33288837	2.39366e+07	49552653	71172790	29415486	4.71188e+07	5.00153e+07	6.79915e+07	19617062	17590603	3.53745e+07	4.40593e+07		1.24551		5.64721e+08	0.0999753
Q32PB3	SPACA4	Sperm acrosome membrane-associated protein 4 OS=Bos taurus OX=9913 GN=SPACA4 PE=2 SV=1	3.4611e+07	5.91035e+07	1.10161e+08	46608752	59578032	50498553	28695031	1.90182e+07	37911618	8.25126e+06	3.40871e+07	3.12033e+07	3.01205e+07	1.07395e+07	6.00935e+07	2.50033e+07	2.40342		X	5.60587e+08	0.0992434
Q32L40	TCP1	T-complex protein 1 subunit alpha OS=Bos taurus OX=9913 GN=TCP1 PE=1 SV=1	3.95204e+07	71363737	115232926	34408028	34364352	31681741	3.16559e+07	24751281	1.85727e+07	10045130	44146650	42821648	30163780	3.1401e+07	5.44285e+07	2.91948e+07	1.86433			560129292	0.0991624
P15396	ENPP3	Ectonucleotide pyrophosphatase/phosphodiesterase family member 3 OS=Bos taurus OX=9913 GN=ENPP3 PE=1 SV=2	1.52214e+07	3.8519e+07	150352546	84374561	51730863	1.40297e+07	4.35881e+07	15691599	18754063	3.07944e+06	4.92437e+07	2.5547e+07	1.21534e+07	23906429	5.9038e+07	2.39955e+07	2.46038			546191835	0.096695
Q8SPF8	BPIFB1	BPI fold-containing family B member 1 OS=Bos taurus OX=9913 GN=BPIFB1 PE=2 SV=1	52340940	13242487	7.74925e+07	7.84036e+07	6.12597e+07	4.86096e+07	54508743	2.18775e+07	1.1944e+07	2.32256e+07	43784391	1.23219e+07	28655249	1.81623e+07	55224804	2.681e+07	2.05986		X	5.45829e+08	0.0966306
Q32KZ2	ACTL7A	Actin-like protein 7A OS=Bos taurus OX=9913 GN=ACTL7A PE=2 SV=1	2.7907e+07	33213969	121739932	5.46494e+07	4.4225e+07	5.40772e+07	3.03255e+07	1.36759e+07	19065219	2.8407e+06	5.14869e+07	3.37017e+07	3.85206e+07	1.32358e+07	5.59687e+07	2.53566e+07	2.20727		X	5.38665e+08	0.0953624
P79136	CAPZB	F-actin-capping protein subunit beta OS=Bos taurus OX=9913 GN=CAPZB PE=1 SV=1	21552566	40159652	1.02109e+08	124765553	28687990	5.13523e+07	1.68561e+07	16974069	13320204	3.07763e+06	32371044	39320402	30916353	1.15819e+07	6.14378e+07	2.05522e+07	2.98935		X	5.33045e+08	0.0943675
P25326	CTSS	Cathepsin S OS=Bos taurus OX=9913 GN=CTSS PE=1 SV=2	50248565	3.41835e+07	70457525	3.91903e+07	5.57765e+07	23342835	41575413	2.48163e+07	1.34216e+07	3.67951e+07	39292930	54098847	3.07643e+07	16429469	4.55332e+07	3.21492e+07	1.41631			5.30393e+08	0.0938981
P01888	B2M	Beta-2-microglobulin OS=Bos taurus OX=9913 GN=B2M PE=1 SV=2	27356178	11526496	8.51737e+07	7.67438e+07	40198126	1.92373e+07	26674691	40217530	1.61097e+07	76460176	5.13951e+07	19749937	14096691	1.24369e+07	4.33726e+07	3.21426e+07	1.34938			517376392	0.0915936
P40682	ATP6AP1	V-type proton ATPase subunit S1 OS=Bos taurus OX=9913 GN=ATP6AP1 PE=1 SV=1	3.51768e+07	1.74545e+07	8.07242e+07	53747260	6.1471e+07	22316549	3.21981e+07	37375397	18402590	1.20385e+07	33972699	9.06506e+07	10592393	8.40495e+06	4.51484e+07	3.04544e+07	1.48249			514525455	0.0910889
Q9MYM4	GAA	Lysosomal alpha-glucosidase OS=Bos taurus OX=9913 GN=GAA PE=2 SV=1	2.88577e+07	2.03331e+07	85943833	3.90255e+07	4.90891e+07	2.99375e+07	4.51638e+07	42743272	1.94007e+07	6.46749e+07	31651400	3.45539e+07	1.13077e+07	9.86353e+06	4.21978e+07	3.24199e+07	1.3016			5.12546e+08	0.0907385
Q3T0E7	PPP1CA	Serine/threonine-protein phosphatase PP1-alpha catalytic subunit OS=Bos taurus OX=9913 GN=PPP1CA PE=2 SV=1	48934072	21877651	1.08773e+08	35803204	43988658	51597049	32039156	1.76937e+07	2.32293e+07	2688404	5.44156e+07	2.25783e+07	29541131	18696032	5.18289e+07	2.51102e+07	2.06406		X	5.11855e+08	0.0906162
Q5E956	TPI1	Triosephosphate isomerase OS=Bos taurus OX=9913 GN=TPI1 PE=2 SV=3	38152843	2.33758e+07	108534018	5.51045e+07	55365651	49049398	2.22899e+07	10295646	12789194	4.642e+06	39809455	35002738	4.1082e+07	1.62115e+07	5.49304e+07	2.27653e+07	2.4129		X	511704715	0.0905895
P68138	ACTA1	Actin, alpha skeletal muscle OS=Bos taurus OX=9913 GN=ACTA1 PE=1 SV=1	2.8332e+07	4.80482e+07	67226193	37816912	5.50672e+07	2.86961e+07	3.44062e+07	2.99084e+07	24981269	22091339	26148302	2.74708e+07	30171560	19961978	4.41978e+07	2.68925e+07	1.6435		X	4.80326e+08	0.0850345
Q3ZC07	ACTC1	Actin, alpha cardiac muscle 1 OS=Bos taurus OX=9913 GN=ACTC1 PE=2 SV=1	2.8332e+07	4.80482e+07	67226193	37816912	5.50672e+07	2.86961e+07	3.44062e+07	2.99084e+07	24981269	22091339	26148302	2.74708e+07	30171560	19961978	4.41978e+07	2.68925e+07	1.6435		X	4.80326e+08	0.0850345
P62739	ACTA2	Actin, aortic smooth muscle OS=Bos taurus OX=9913 GN=ACTA2 PE=1 SV=1	2.8332e+07	4.80482e+07	67226193	37816912	5.50667e+07	2.86961e+07	34405932	2.99084e+07	2.49796e+07	22091339	26147759	2.74708e+07	30171560	19960647	4.41977e+07	2.6892e+07	1.64352		X	4.80322e+08	0.0850337
Q5E9B5	ACTG2	Actin, gamma-enteric smooth muscle OS=Bos taurus OX=9913 GN=ACTG2 PE=2 SV=1	2.8331e+07	4.80467e+07	6.72207e+07	37816912	55064992	2.8695e+07	34405009	29906309	2.49796e+07	2.20904e+07	26147759	27470089	30171560	19960268	4.41959e+07	2.68914e+07	1.6435		X	480306202	0.0850309
O77780	ADAM2	Disintegrin and metalloproteinase domain-containing protein 2 OS=Bos taurus OX=9913 GN=ADAM2 PE=2 SV=1	3.73559e+07	6.24346e+07	103659933	1.49445e+07	82939872	30280425	33942112	10424399	1.18409e+07	8301439	1.85782e+07	17449723	15893183	16883919	5.52692e+07	1.66642e+07	3.31664		X	4.64929e+08	0.0823086
Q3T067	SCCPDH	Saccharopine dehydrogenase-like oxidoreductase OS=Bos taurus OX=9913 GN=SCCPDH PE=2 SV=1	2.54216e+07	24164848	87233916	80065565	32492147	3.52062e+07	1.72846e+07	12921256	15591256	2.38741e+06	4.18616e+07	2.24922e+07	3.47212e+07	1.28482e+07	47430709	2.00135e+07	2.36994		X	444691875	0.0787259
Q2T9S4	PGP	Glycerol-3-phosphate phosphatase OS=Bos taurus OX=9913 GN=PGP PE=2 SV=1	3.51344e+07	5.85323e+07	1.44454e+08	1.47663e+07	48387206	20633621	1.50728e+07	8.4692e+06	8043879	8.83357e+06	2.7046e+07	13461446	22095352	1.31524e+07	5.36514e+07	1.45218e+07	3.69453		X	4.38083e+08	0.0775559
A5PKI3	FAM3C	Protein FAM3C OS=Bos taurus OX=9913 GN=FAM3C PE=2 SV=1	32609702	7.67577e+06	8.64154e+07	3.60842e+07	2.12489e+07	1.05733e+07	3.07928e+07	28289976	20349730	36702645	2.77134e+07	6.81678e+07	8088100	11545737	3.24345e+07	2.89563e+07	1.12012			426257452	0.0754624
Q17QK3	CPQ	Carboxypeptidase Q OS=Bos taurus OX=9913 GN=CPQ PE=2 SV=1	3.23545e+07	68903291	6.76855e+07	38016920	28810445	3.60925e+07	25359319	1.41941e+07	1.68491e+07	2.91239e+06	25471087	18087505	25959782	23278631	4.53105e+07	1.9014e+07	2.38301		X	423975021	0.0750583
P13696	PEBP1	Phosphatidylethanolamine-binding protein 1 OS=Bos taurus OX=9913 GN=PEBP1 PE=1 SV=2	4.63225e+07	5.94349e+07	75624330	14638827	63737249	2.30645e+07	26784555	11984827	1.63161e+07	8272994	21940927	24988238	12562743	1.80781e+07	4.71371e+07	1.76161e+07	2.6758		X	4.23751e+08	0.0750186
Q3SWW9	PPP1CB	Serine/threonine-protein phosphatase PP1-beta catalytic subunit OS=Bos taurus OX=9913 GN=PPP1CB PE=2 SV=1	3.92943e+07	21772538	96478913	3.50946e+07	30425910	3.78893e+07	24627890	1.17966e+07	21486130	2398022	3.85774e+07	17075229	22715621	17522251	4.34926e+07	1.95249e+07	2.22755		X	4.17155e+08	0.0738509
Q0VCX2	HSPA5	Endoplasmic reticulum chaperone BiP OS=Bos taurus OX=9913 GN=HSPA5 PE=2 SV=1	1.55126e+07	4.18842e+07	5.81989e+07	22491679	5.57363e+07	12294603	45335953	22951964	8.51102e+06	36501604	2.42522e+07	3.9904e+07	14102446	15423816	3.43531e+07	2.58729e+07	1.32776			4.13101e+08	0.0731333
Q2YDI7	TEKT5	Tektin-5 OS=Bos taurus OX=9913 GN=TEKT5 PE=2 SV=1	1.68232e+07	26021906	7.89288e+07	58430274	3.40265e+07	38909762	13633892	1.28126e+07	12501256	164864	5.29512e+07	2.13879e+07	33944009	9514844	4.21901e+07	1.96138e+07	2.15104			4.10051e+08	0.0725933
Q3ZBT1	VCP	Transitional endoplasmic reticulum ATPase OS=Bos taurus OX=9913 GN=VCP PE=2 SV=1	28027451	48441942	7.06187e+07	47291751	3.29486e+07	2.79682e+07	1.79937e+07	12207345	1.22846e+07	5909512	2.6728e+07	2.8149e+07	1.9436e+07	2.00933e+07	4.25494e+07	1.78502e+07	2.3837		X	3.98098e+08	0.0704772
Q3ZCI9	CCT8	T-complex protein 1 subunit theta OS=Bos taurus OX=9913 GN=CCT8 PE=1 SV=3	33859124	3.76854e+07	84161849	3.15342e+07	4.7061e+07	2.28311e+07	18177797	1.63039e+07	14738547	5836667	26625556	2.15641e+07	18337616	18707635	4.28554e+07	1.75365e+07	2.44379		X	397424508	0.070358
Q2HJH1	DNPEP	Aspartyl aminopeptidase OS=Bos taurus OX=9913 GN=DNPEP PE=1 SV=1	33735302	19115457	115616804	2.12557e+07	38553967	1.41814e+07	23995295	14187979	15793711	7.82945e+06	33276747	18904661	18254403	20445222	4.04098e+07	1.90859e+07	2.11725			3.95146e+08	0.0699546
P01035	CST3	Cystatin-C OS=Bos taurus OX=9913 GN=CST3 PE=1 SV=2	2.37963e+07	1.08741e+07	6.4209e+07	1.11734e+08	16065682	11791676	16620367	2.03433e+07	3.32629e+07	23236875	21555751	2.27691e+07	8.3586e+06	6.48426e+06	39745102	1.90789e+07	2.0832			3.91102e+08	0.0692386
P61823	RNASE1	Ribonuclease pancreatic OS=Bos taurus OX=9913 GN=RNASE1 PE=1 SV=1	15713152	7450344	101674200	9.66995e+07	8.69698e+07	9.14618e+06	9.12475e+06	10379353	6.46847e+06	3.66766e+06	1.57726e+07	6.2151e+06	1.16352e+07	8538259	5.29422e+07	8.97517e+06	5.89874		X	3.89455e+08	0.068947
P31800	UQCRC1	Cytochrome b-c1 complex subunit 1, mitochondrial OS=Bos taurus OX=9913 GN=UQCRC1 PE=1 SV=2	2.49857e+07	2.29729e+07	77439951	33604975	32725696	44497279	2.01566e+07	14146717	1.10781e+07	1754675	3.60581e+07	2.04641e+07	36598538	1.09216e+07	3.93711e+07	1.88973e+07	2.08342		X	3.87405e+08	0.0685842
P58352	SLC2A3	Solute carrier family 2, facilitated glucose transporter member 3 OS=Bos taurus OX=9913 GN=SLC2A3 PE=2 SV=1	2.71383e+07	4.9318e+07	100791039	1.06428e+07	17579328	17821047	21281853	1.48593e+07	1.26324e+07	157058	3.18922e+07	43035061	1.25802e+07	2.60842e+07	3.72151e+07	2.03153e+07	1.83188			385812859	0.0683023
Q2KIM0	FUCA1	Tissue alpha-L-fucosidase OS=Bos taurus OX=9913 GN=FUCA1 PE=2 SV=1	29357209	2.96436e+07	51570035	21924216	6.25513e+07	13452654	30646668	2.55653e+07	7078189	14045494	3.3418e+07	36742159	1.24733e+07	14206493	3.47498e+07	2.1772e+07	1.59608			3.82675e+08	0.0677467
Q2NKZ1	CCT7	T-complex protein 1 subunit eta OS=Bos taurus OX=9913 GN=CCT7 PE=1 SV=1	2.6967e+07	3.48921e+07	8.24563e+07	2.74657e+07	35425475	17876290	1.71214e+07	1.20003e+07	14149802	6234632	26704449	3.56507e+07	19219547	2.10688e+07	37513816	19018712	1.97247		X	377232592	0.0667833
Q3MHL7	CCT6A	T-complex protein 1 subunit zeta OS=Bos taurus OX=9913 GN=CCT6A PE=1 SV=3	26363672	2.26248e+07	8.94158e+07	32805086	3.3817e+07	2.41375e+07	2.02988e+07	15318031	1.16225e+07	5.10444e+06	28331239	38456732	12375504	11416427	3.8194e+07	1.78655e+07	2.13787		X	3.72087e+08	0.0658724
P00125	CYC1	Cytochrome c1, heme protein, mitochondrial OS=Bos taurus OX=9913 GN=CYC1 PE=1 SV=2	31431066	7.57574e+06	1.283e+08	35358507	39701068	2.62923e+07	1.07654e+07	7.14725e+06	1.38912e+07	1926758	26326157	4.0368e+06	2.67032e+07	1.04509e+07	4.47764e+07	1.2656e+07	3.53797		X	3.69906e+08	0.0654862
P81425	DPP4	Dipeptidyl peptidase 4 OS=Bos taurus OX=9913 GN=DPP4 PE=1 SV=3	8.74452e+06	25514819	22134811	1.32154e+07	14417329	3.78997e+07	3.94461e+07	5.73742e+07	32646431	2.13151e+07	10825765	6.18702e+07	2.13386e+07	2.92008e+06	2.03211e+07	3.09671e+07		1.52389	X	3.69663e+08	0.0654432
P31404	ATP6V1A	V-type proton ATPase catalytic subunit A OS=Bos taurus OX=9913 GN=ATP6V1A PE=2 SV=2	21344154	2.53036e+07	63270424	1.87774e+07	3.2509e+07	1.86865e+07	26416507	9.94521e+06	10738874	1998225	22689375	9.12938e+07	15364697	1.03376e+07	2.99818e+07	2.3598e+07	1.27052			3.68675e+08	0.0652684
P63103	YWHAZ	14-3-3 protein zeta/delta OS=Bos taurus OX=9913 GN=YWHAZ PE=1 SV=1	15916261	4.32249e+07	6.06981e+07	24038318	37699043	13609797	2.31652e+07	16524511	9219730	4898144	1.91108e+07	64370530	11154519	1.41635e+07	3.25311e+07	2.03259e+07	1.60048			3.57793e+08	0.0633419
Q3MI05	CTSA	Lysosomal protective protein OS=Bos taurus OX=9913 GN=CTSA PE=2 SV=1	2.50673e+07	1.21937e+07	5.24731e+07	37826500	3.82863e+07	14974303	3.34047e+07	26770222	1.70542e+07	1.62601e+07	1.87352e+07	35884806	1.1863e+07	16639100	3.01369e+07	2.20764e+07	1.36512			3.57432e+08	0.063278
P52193	CALR	Calreticulin OS=Bos taurus OX=9913 GN=CALR PE=1 SV=2	15898073	2.12922e+07	68594351	3.52611e+07	47408379	16917300	15787391	20342872	16484116	3.81439e+07	1.6435e+07	22678132	1.43853e+07	4.96303e+06	3.42286e+07	1.86525e+07	1.83507			354591167	0.062775
Q32LE5	ASRGL1	Isoaspartyl peptidase/L-asparaginase OS=Bos taurus OX=9913 GN=ASRGL1 PE=2 SV=1	1.47159e+07	33719238	7.35986e+07	13462844	3.48147e+07	3.23681e+07	2.09542e+07	5424042	1.88999e+07	3192106	2.44011e+07	31248906	3.07142e+07	12953776	3.37799e+07	1.84735e+07	1.82856			350467665	0.062045
Q1LZH9	GNS	N-acetylglucosamine-6-sulfatase OS=Bos taurus OX=9913 GN=GNS PE=2 SV=1	3.19821e+07	1.86673e+07	60927410	9.47479e+06	42391541	12681895	43065595	3.31106e+07	7162519	2.16477e+07	25405510	20703034	9.17845e+06	13913505	2.93542e+07	2.17734e+07	1.34817			350311869	0.0620174
P00517	PRKACA	cAMP-dependent protein kinase catalytic subunit alpha OS=Bos taurus OX=9913 GN=PRKACA PE=1 SV=3	51905546	2.76056e+07	57596567	27109112	29130514	2.09948e+07	1.51279e+07	8606847	2.62155e+07	4.71991e+06	2.5938e+07	11193279	2.20987e+07	21244618	3.57237e+07	1.68931e+07	2.11469		X	3.49487e+08	0.0618714
P00515	PRKAR2A	cAMP-dependent protein kinase type II-alpha regulatory subunit OS=Bos taurus OX=9913 GN=PRKAR2A PE=1 SV=2	2.87891e+07	27286466	75425358	2.3023e+07	3.23854e+07	2.45213e+07	1.55815e+07	9.20927e+06	13000667	3815585	34619767	18157082	22988456	1.4871e+07	3.52384e+07	1.65304e+07	2.13173		X	3.43674e+08	0.0608422
Q3SZV7	HPX	Hemopexin OS=Bos taurus OX=9913 GN=HPX PE=2 SV=1	2.16327e+07	2481233	76024154	33521434	48707880	1.16965e+07	2.21083e+07	64141685	8.45976e+06	9267115	21655692	13855570	3.00306e+06	4.51531e+06	3.2344e+07	1.83758e+07	1.76014			341070452	0.0603813
Q2T9N7	LYZL4	Lysozyme-like protein 4 OS=Bos taurus OX=9913 GN=LYZL4 PE=2 SV=1	2.59948e+07	28162893	7.45818e+07	21116239	49206403	22977013	1.69119e+07	12423538	1.41932e+07	566340	2.19852e+07	1.82025e+07	2.13195e+07	9942778	3.70065e+07	1.44431e+07	2.56223		X	3.37584e+08	0.0597641
Q10741	ADAM10	Disintegrin and metalloproteinase domain-containing protein 10 OS=Bos taurus OX=9913 GN=ADAM10 PE=1 SV=1	1.69105e+07	8566183	7.40682e+07	23044644	39651481	16444544	22136048	5.49146e+07	1.79449e+07	24424656	20259625	5.21909e+06	5640058	7813246	2.97809e+07	1.9794e+07	1.50454			3.37038e+08	0.0596674
P68002	VDAC2	Voltage-dependent anion-selective channel protein 2 OS=Bos taurus OX=9913 GN=VDAC2 PE=2 SV=2	15579185	14727360	71630375	67420704	29593037	18320361	13960949	7751699	4457298	853721	40511211	1.00162e+07	2.64575e+07	13173604	36211837	14647766	2.47217			334453150	0.0592098
Q08DD1	ARSA	Arylsulfatase A OS=Bos taurus OX=9913 GN=ARSA PE=2 SV=1	3.48216e+07	2.13253e+07	70767699	1.99294e+07	3.95309e+07	19505833	1.95848e+07	2.00016e+07	9846206	1.12744e+07	29681302	4.78146e+06	16771539	1.49837e+07	3.43135e+07	1.58656e+07	2.16276		X	3.32806e+08	0.0589182
Q32KP0	SMRP1	Spermatid-specific manchette-related protein 1 OS=Bos taurus OX=9913 GN=SMRP1 PE=2 SV=1	1.76382e+07	2.54086e+07	54313167	2.61928e+07	2.65172e+07	27246367	1.55869e+07	1.24176e+07	1.40402e+07	1.25638e+06	37672299	22520079	3.5772e+07	1.36373e+07	2.95527e+07	19112838	1.54622			330219032	0.0584603
P19858	LDHA	L-lactate dehydrogenase A chain OS=Bos taurus OX=9913 GN=LDHA PE=2 SV=2	20066916	27123823	50648406	4.18987e+07	3.57211e+07	2.01033e+07	1.62061e+07	1.73101e+07	1.01427e+07	2255593	2.73324e+07	1.52815e+07	2.92552e+07	15002021	3.25937e+07	16598187	1.96369		X	3.28348e+08	0.058129
Q5E946	PARK7	Protein/nucleic acid deglycase DJ-1 OS=Bos taurus OX=9913 GN=PARK7 PE=2 SV=1	1.58318e+07	3.89453e+07	77127639	19176528	4.10686e+07	1.16675e+07	19557175	1.18697e+07	6135455	10353686	15588007	27890584	16673398	1.38874e+07	3.39695e+07	1.52444e+07	2.22833			325772717	0.0576731
P00514	PRKAR1A	cAMP-dependent protein kinase type I-alpha regulatory subunit OS=Bos taurus OX=9913 GN=PRKAR1A PE=1 SV=2	1.71176e+07	3.64169e+07	7.72453e+07	1.30732e+07	3.09818e+07	1.7311e+07	17010787	7.65976e+06	22394943	4.97245e+06	2.48997e+07	17885094	17319695	1.94074e+07	3.20243e+07	1.64437e+07	1.94751			323695495	0.0573054
P69678	CUTA	Protein CutA OS=Bos taurus OX=9913 GN=CUTA PE=1 SV=1	1.26967e+07	14017008	2.92605e+07	62979411	3.51804e+07	13397142	13727709	10282696	1.21354e+07	11973098	2.32143e+07	65023575	5.66054e+06	8.74069e+06	2.79219e+07	1.88447e+07	1.48168			3.18289e+08	0.0563483
Q5E9R3	EHD1	EH domain-containing protein 1 OS=Bos taurus OX=9913 GN=EHD1 PE=1 SV=1	1.93537e+07	2.10312e+07	5.15271e+07	46058354	17664762	1.21493e+07	1.72309e+07	2.77513e+07	9.84074e+06	21942887	1.3245e+07	4.51992e+07	9.98018e+06	3.36699e+06	2.79641e+07	1.85697e+07	1.5059			3.16342e+08	0.0560035
Q32LN6	FAM205C	Protein FAM205C OS=Bos taurus OX=9913 GN=FAM205C PE=2 SV=1	1.17186e+07	11682824	58740292	30072440	9.28641e+06	38523486	10637551	7.70087e+06	16309018	2669626	33781555	37898909	40462308	5.83273e+06	26670676	1.94116e+07	1.37396			315316623	0.055822
P68553	MT-CO2	Cytochrome c oxidase subunit 2 OS=Bos indicus OX=9915 GN=MT-CO2 PE=3 SV=1	15594393	5.40079e+06	7.77237e+07	1.68674e+07	20746201	5.4554e+07	1.4069e+07	1.24312e+07	7464945	1.22043e+06	4.15542e+07	1.05276e+07	24437880	7227510	3.18144e+07	1.48666e+07	2.13999			3.09819e+08	0.0548488
P68530	MT-CO2	Cytochrome c oxidase subunit 2 OS=Bos taurus OX=9913 GN=MT-CO2 PE=1 SV=1	15594393	5.40079e+06	7.77237e+07	1.68674e+07	20746201	5.4554e+07	1.4069e+07	1.24312e+07	7464945	1.22043e+06	4.15542e+07	1.05276e+07	24437880	7227510	3.18144e+07	1.48666e+07	2.13999			3.09819e+08	0.0548488
Q3T056	LDHAL6B	L-lactate dehydrogenase A-like 6B OS=Bos taurus OX=9913 GN=LDHAL6B PE=2 SV=1	18545921	31646563	6.67979e+07	4.63902e+07	26242941	1.84952e+07	1.48528e+07	9922029	7.80521e+06	965543	2.19768e+07	9662526	2.09117e+07	1.31883e+07	3.46865e+07	1.24106e+07	2.7949		X	307403609	0.0544211
Q28106	CNTN1	Contactin-1 OS=Bos taurus OX=9913 GN=CNTN1 PE=2 SV=1	32832994	8963655	1.10473e+07	1.1528e+07	3.14737e+07	32092001	3.37506e+07	31315694	24644857	2.49566e+07	37443600	1.38666e+07	3.98206e+06	8812592	2.13229e+07	2.23466e+07		1.04801		3.0671e+08	0.0542984
E1BLK7	SPATA18	Mitochondria-eating protein OS=Bos taurus OX=9913 GN=SPATA18 PE=3 SV=1	15455387	7498782	68500964	47257226	8.02259e+06	3.6672e+07	3.85032e+06	7939985	14344615	42784	4.18404e+07	2.2728e+07	26728689	2720617	30567832	1.50244e+07	2.03454			3.03602e+08	0.0537482
P19782	PRM2	Protamine-2 OS=Bos taurus OX=9913 GN=PRM2 PE=2 SV=2	2.4611e+07	2.3023e+07	58224285	1.17353e+07	1.88397e+07	3051194	8108056	0	9.43975e+06	2944293	32585007	4.51042e+07	4.92441e+07	9.26951e+06	2.32474e+07	1.95869e+07	1.18689			296179542	0.0524341
Q8WNR4	SUBH2BV	Histone H2B subacrosomal variant OS=Bos taurus OX=9913 GN=SUBH2BV PE=1 SV=3	16264599	12374186	70092233	1.40222e+07	1.34033e+07	3.16387e+07	1.10011e+07	9467300	7524990	3.962e+06	4.70182e+07	26067294	2.51457e+07	7279903	2.62992e+07	1.71833e+07	1.53051			2.95262e+08	0.0522716
P11966	PDHB	Pyruvate dehydrogenase E1 component subunit beta, mitochondrial OS=Bos taurus OX=9913 GN=PDHB PE=1 SV=2	30143475	2.5375e+07	7.88901e+07	26612088	21863606	2.04844e+07	15660598	6292742	1.17427e+07	852860	2.07883e+07	9.5318e+06	17465296	9.26658e+06	3.38948e+07	1.14501e+07	2.96022		X	2.94969e+08	0.0522199
Q2YDD9	SLC25A31	ADP/ATP translocase 4 OS=Bos taurus OX=9913 GN=SLC25A31 PE=2 SV=1	1.23074e+07	19936363	47556221	16728115	1.25953e+07	3.12275e+07	1.46322e+07	1.71296e+07	6.73391e+06	3393608	38588759	2.46154e+07	39759230	8191280	2.33918e+07	19130498	1.22275			2.93395e+08	0.0519411
Q3MHX5	SUCLG2	Succinate--CoA ligase [GDP-forming] subunit beta, mitochondrial OS=Bos taurus OX=9913 GN=SUCLG2 PE=2 SV=1	1.71266e+07	2.31051e+07	62891019	57735044	29763606	20768527	1.90208e+07	5033869	9011127	1274450	10976425	1.6604e+07	1.12643e+07	8.25197e+06	3.52317e+07	1.01796e+07	3.461			292826976	0.0518406
Q3SZ62	PGAM1	Phosphoglycerate mutase 1 OS=Bos taurus OX=9913 GN=PGAM1 PE=2 SV=3	28949005	25531666	62781424	12892278	3.93382e+07	10791375	1.37191e+07	2.65243e+07	10904666	3807783	1.80609e+07	3.46678e+06	1.53602e+07	14897700	3.00473e+07	1.33427e+07	2.25197		X	287025386	0.0508135
A6QLU1	GPD2	Glycerol-3-phosphate dehydrogenase, mitochondrial OS=Bos taurus OX=9913 GN=GPD2 PE=2 SV=1	11093663	13573766	5.47487e+07	3.81064e+07	1.48921e+07	4.72863e+07	9453023	6.59095e+06	1.15863e+07	92561.5	31183775	20071686	2.09857e+07	6118657	2.99501e+07	1.32603e+07	2.25863			285783561	0.0505936
Q9MZ13	VDAC3	Voltage-dependent anion-selective channel protein 3 OS=Bos taurus OX=9913 GN=VDAC3 PE=2 SV=1	2.1751e+07	1.63465e+07	45369986	59037908	22378395	1.49144e+07	1.58762e+07	7596295	10414329	1.27113e+06	2.90828e+07	16855980	1.49543e+07	9.52771e+06	2.99664e+07	1.31974e+07	2.27063			285376981	0.0505217
Q58DK4	TKFC	Triokinase/FMN cyclase OS=Bos taurus OX=9913 GN=TKFC PE=2 SV=1	15508809	1.92927e+07	76264575	13681636	2.75274e+07	14411645	1.47049e+07	5518036	14195588	4395830	1.33467e+07	39889149	1.08499e+07	1.55205e+07	2.77811e+07	1.48026e+07	1.87678			285107417	0.0504739
P81134	ATP6AP2	Renin receptor OS=Bos taurus OX=9913 GN=ATP6AP2 PE=1 SV=2	2.27442e+07	8.32137e+06	32237499	2.276e+07	2.68305e+07	21013705	2.57957e+07	26378666	17784507	1.28744e+07	2.1712e+07	27829242	6.75303e+06	6.49053e+06	2.23179e+07	1.82023e+07	1.2261			2.79525e+08	0.0494857
Q95M12	LGMN	Legumain OS=Bos taurus OX=9913 GN=LGMN PE=1 SV=1	2.5331e+07	1.44259e+07	3.27397e+07	2.07528e+07	18154955	11050317	30385628	3.47357e+07	8.93711e+06	21507948	1.94308e+07	2.83089e+07	6083348	6700329	2.04091e+07	1.95112e+07	1.04602			278544491	0.0493121
E1BJD3	TMEM190	Transmembrane protein 190 OS=Bos taurus OX=9913 GN=TMEM190 PE=3 SV=1	8554829	4.62018e+07	67848515	1.50351e+07	2.81178e+07	1.40415e+07	1.52865e+07	8.17191e+06	1.09192e+07	1667808	20098618	19375411	11609863	9.06852e+06	29966601	1.20247e+07	2.49208			275997473	0.0488612
Q27975	HSPA1A	Heat shock 70 kDa protein 1A OS=Bos taurus OX=9913 GN=HSPA1A PE=1 SV=2	15617101	31775657	5.59204e+07	13167570	28284083	15488276	2.4202e+07	11488524	1.05565e+07	3330688	1.94966e+07	2.06059e+07	14910823	8.82816e+06	2.67088e+07	1.41774e+07	1.8839			273672284	0.0484495
Q3T0P6	PGK1	Phosphoglycerate kinase 1 OS=Bos taurus OX=9913 GN=PGK1 PE=2 SV=3	26409950	28671189	4.33273e+07	2.64482e+07	3.54115e+07	1.13324e+07	1.06174e+07	1.22836e+07	8464644	3.79597e+06	2.42217e+07	13022209	12349230	1.68197e+07	2.86001e+07	1.26968e+07	2.25254		X	2.73175e+08	0.0483615
Q6R8F2	CDH1	Cadherin-1 OS=Bos taurus OX=9913 GN=CDH1 PE=2 SV=1	1.0075e+07	2.66957e+07	3.41942e+07	1.42818e+07	1.35565e+07	22350019	1.34183e+07	54770115	12018476	28758445	1.50156e+07	1.36331e+07	7.53813e+06	6.22754e+06	2.01922e+07	1.89225e+07	1.0671			272532967	0.0482478
P16386	LIPE	Hormone-sensitive lipase OS=Bos taurus OX=9913 GN=LIPE PE=1 SV=2	14893949	2.49632e+07	6.07885e+07	17408770	2.82893e+07	1.48654e+07	1.17326e+07	12974471	1.03831e+07	3.87253e+06	22101693	20468318	12858134	1.4267e+07	2.68682e+07	1.35822e+07	1.97819			269866818	0.0477758
Q27965	HSPA1B	Heat shock 70 kDa protein 1B OS=Bos taurus OX=9913 GN=HSPA1B PE=2 SV=1	1.53221e+07	31775657	5.39178e+07	11602305	28100533	15369607	2.4142e+07	11488524	1.05565e+07	3330688	1.90735e+07	2.06059e+07	1.46883e+07	8677284	2.60147e+07	1.40703e+07	1.8489			2.68651e+08	0.0475605
Q2KIY5	PLBD2	Putative phospholipase B-like 2 OS=Bos taurus OX=9913 GN=PLBD2 PE=2 SV=1	17311663	1.82239e+07	5.19118e+07	7.79973e+06	2.96273e+07	1.11696e+07	2.3746e+07	2.20871e+07	5902785	16542061	18994023	2.07788e+07	1.21526e+07	11094463	2.2674e+07	1.64122e+07	1.38153			2.67342e+08	0.0473288
Q58D31	SORD	Sorbitol dehydrogenase OS=Bos taurus OX=9913 GN=SORD PE=2 SV=3	19383610	26796197	55118469	1.28618e+07	36611201	15819119	7520260	16343282	6.79893e+06	7354737	2.24163e+07	1.71295e+07	9894330	1.20223e+07	2.77651e+07	1.2435e+07	2.23282		X	2.6607e+08	0.0471037
Q3ZC09	ENO3	Beta-enolase OS=Bos taurus OX=9913 GN=ENO3 PE=2 SV=1	20200070	2.8683e+07	6.81564e+07	18003048	24927771	10122796	2.25598e+07	12037569	6.27164e+06	1.32144e+06	1.83877e+07	8881740	1.37449e+07	11613687	2.83489e+07	1.18523e+07	2.39184		X	2.64912e+08	0.0468986
A5PK39	TPP2	Tripeptidyl-peptidase 2 OS=Bos taurus OX=9913 GN=TPP2 PE=2 SV=1	18156638	1.75047e+07	6.78016e+07	2.16697e+07	38977504	11944929	1.26357e+07	7.07746e+06	1.22238e+07	4.37231e+06	2.25876e+07	9777292	8.34846e+06	9942603	2.93425e+07	1.08706e+07	2.69924		X	2.6302e+08	0.0465637
Q3SYW2	C2	Complement C2 OS=Bos taurus OX=9913 GN=C2 PE=2 SV=1	15218722	5.3061e+06	1.33366e+07	3.75849e+07	3.05261e+07	5563629	2.1046e+07	4.87569e+07	1.56439e+07	24033951	2.06789e+07	1.41888e+07	4.11344e+06	6.37858e+06	17922673	1.93551e+07		1.07992		2.62377e+08	0.0464498
P07107	DBI	Acyl-CoA-binding protein OS=Bos taurus OX=9913 GN=DBI PE=1 SV=2	11651794	3.88761e+07	9.18737e+07	8210405	2.01158e+07	11900220	4.17484e+06	6935605	9885212	4534900	1.95807e+07	1.49579e+07	4.6464e+06	10899731	3.0438e+07	9.45191e+06	3.2203		X	2.58243e+08	0.0457181
P15103	GLUL	Glutamine synthetase OS=Bos taurus OX=9913 GN=GLUL PE=2 SV=4	9.36482e+06	1.58052e+07	5.29386e+07	36939382	35433661	2.20059e+07	11569251	8.00063e+06	1.18404e+07	1702850	19413373	1.79197e+07	1.17185e+07	3.14439e+06	2.87479e+07	1.06636e+07	2.69588		X	2.57797e+08	0.045639
P31039	SDHA	Succinate dehydrogenase [ubiquinone] flavoprotein subunit, mitochondrial OS=Bos taurus OX=9913 GN=SDHA PE=1 SV=3	1.73111e+07	1.90071e+07	48283713	3.99823e+07	26889464	19292852	13009358	1.30666e+07	1.19102e+07	867772	1.52679e+07	8.63479e+06	1.34477e+07	6.70178e+06	2.84611e+07	1.03633e+07	2.74635		X	2.53673e+08	0.0449089
Q28120	QPCT	Glutaminyl-peptide cyclotransferase OS=Bos taurus OX=9913 GN=QPCT PE=1 SV=1	19703035	8.90013e+06	51417318	21862129	25368567	1.60262e+07	1.059e+07	7076883	1.34689e+07	7647426	2.63e+07	1.80115e+07	8730337	16986177	23879567	1.36014e+07	1.75567			252088622	0.0446285
Q3SZT9	CYCT	Cytochrome c 2 OS=Bos taurus OX=9913 GN=CYCT PE=3 SV=3	20974096	1.75006e+06	6447961	8.62994e+06	2.57705e+07	2.98634e+07	26484013	1.36826e+06	24591018	0	4.84942e+07	4602216	16986265	3.31692e+07	1.55727e+07	1.94619e+07		1.24975		2.49131e+08	0.0441049
Q3SZI0	MPI	Mannose-6-phosphate isomerase OS=Bos taurus OX=9913 GN=MPI PE=2 SV=3	15097268	13052107	6.4502e+07	25750083	2.10228e+07	1.69158e+07	1.51234e+07	6235141	12158184	3511237	1.56939e+07	16365952	1.13586e+07	1.15537e+07	2.60567e+07	11500007	2.2658		X	2.4834e+08	0.0439648
Q2T9N0	FSCB	Fibrous sheath CABYR-binding protein OS=Bos taurus OX=9913 GN=FSCB PE=2 SV=1	1.47643e+07	22505944	67999516	26051164	2.522e+07	1.38612e+07	1.04791e+07	4453404	9254270	0	18707655	2.24059e+07	6.57077e+06	2583153	2.84004e+07	9.30677e+06	3.05158		X	244856396	0.0433481
Q3MHR3	DYNLL2	Dynein light chain 2, cytoplasmic OS=Bos taurus OX=9913 GN=DYNLL2 PE=3 SV=1	19925979	2.52843e+07	4.84535e+07	2.05514e+07	22764461	1.11253e+07	12699724	1.41129e+07	1.79424e+07	1609614	19428469	8725247	11128888	1.02168e+07	2.46842e+07	1.1983e+07	2.05993			2.43969e+08	0.043191
P21856	GDI1	Rab GDP dissociation inhibitor alpha OS=Bos taurus OX=9913 GN=GDI1 PE=1 SV=1	1.63616e+07	19770379	52107461	30245880	24336884	14463115	1.2452e+07	8227525	9217926	3.77961e+06	1.49549e+07	19673234	7592437	9708950	2.62142e+07	1.07008e+07	2.44974		X	242891931	0.0430003
Q0IID9	GK	Glycerol kinase OS=Bos taurus OX=9913 GN=GK PE=2 SV=1	1.68643e+07	1.47423e+07	4.17962e+07	1.73472e+07	13191233	2.66796e+07	1.14097e+07	8.58085e+06	5762372	1.85971e+06	3.36692e+07	1.44873e+07	25033022	11002307	2.17701e+07	1.39756e+07	1.55773			242425182	0.0429177
Q32L91	ACTL7B	Actin-like protein 7B OS=Bos taurus OX=9913 GN=ACTL7B PE=2 SV=1	11730084	9.24059e+06	35953052	14597466	55604323	3.06068e+07	1.10839e+07	7.6307e+06	1.13198e+07	0	18083832	1.08365e+07	12596012	1.2515e+07	26288712	1.05082e+07	2.50173			2.41798e+08	0.0428067
P31081	HSPD1	60 kDa heat shock protein, mitochondrial OS=Bos taurus OX=9913 GN=HSPD1 PE=1 SV=2	13272926	14870518	7.79683e+07	1.19155e+07	2.00805e+07	1.432e+07	19806345	8928914	9149946	760603	9.21103e+06	1.50813e+07	18277834	6891908	2.54046e+07	1.10135e+07	2.30668			240535617	0.0425832
Q28092	CYLC2	Cylicin-2 OS=Bos taurus OX=9913 GN=CYLC2 PE=1 SV=1	14717287	24598548	5.78804e+07	1.24685e+07	26703959	11469385	1.20041e+07	8.86355e+06	10226514	1.87234e+06	12404510	19406587	14336504	1.32521e+07	2.46397e+07	1.15458e+07	2.13409			240204282	0.0425245
Q3T084	CCT6B	T-complex protein 1 subunit zeta-2 OS=Bos taurus OX=9913 GN=CCT6B PE=2 SV=3	2.00842e+07	1.64021e+07	48933846	2.28035e+07	2.13649e+07	1.20981e+07	13536872	9484944	8.09833e+06	3465753	19748270	25903355	8256830	7685646	2.36144e+07	1.20225e+07	1.96419		X	237866643	0.0421107
P52175	NME1-2	Nucleoside diphosphate kinase A 2 OS=Bos taurus OX=9913 GN=NME1-2 PE=1 SV=3	22684243	18529931	5.4832e+07	9.87747e+06	2.5482e+07	1.14058e+07	15430084	9.28454e+06	1.29165e+07	5099892	1.28404e+07	4.91291e+06	1.55224e+07	1.74445e+07	2.38019e+07	1.16814e+07	2.03759			236262714	0.0418267
P07456	IGF2	Insulin-like growth factor II OS=Bos taurus OX=9913 GN=IGF2 PE=1 SV=4	9.75769e+07	4.13118e+06	2.67014e+06	1.218e+07	4409725	7.07678e+06	23558050	3.47492e+07	7821591	0	9517665	18778818	5.86125e+06	5247609	2.13408e+07	13191779	1.61773			2.33579e+08	0.0413516
A0JNM6	LYZL1	Lysozyme-like protein 1 OS=Bos taurus OX=9913 GN=LYZL1 PE=2 SV=1	28661874	2.45548e+07	39048996	8.3837e+06	1.95686e+07	17318326	1.10942e+07	14476325	9900788	256328	13842379	25753796	7.16463e+06	9700064	2.29227e+07	1.15236e+07	1.9892		X	229724877	0.0406693
Q3MHX6	OS9	Protein OS-9 OS=Bos taurus OX=9913 GN=OS9 PE=2 SV=1	10503054	8.34235e+06	49076017	13302454	1.56628e+07	14441237	18013022	17069632	9.76232e+06	2.84104e+07	1.50998e+07	17964185	7489206	4.10794e+06	1.85547e+07	1.47396e+07	1.25883			229244422	0.0405842
P34933	HSPA2	Heat shock-related 70 kDa protein 2 OS=Bos taurus OX=9913 GN=HSPA2 PE=2 SV=2	13175737	3.19934e+07	35544119	1.91489e+07	21885372	1.16837e+07	1.61359e+07	6.20951e+06	6.45098e+06	5.40924e+06	18376429	2.34765e+07	9.54003e+06	9284659	2.22385e+07	1.18604e+07	1.87502		X	2.28314e+08	0.0404196
Q2HJD7	HIBADH	3-hydroxyisobutyrate dehydrogenase, mitochondrial OS=Bos taurus OX=9913 GN=HIBADH PE=2 SV=1	1.32659e+07	1.84018e+07	63918858	2.95625e+07	2.23714e+07	17321185	9517648	3801349	5234854	547563	15936578	5837675	1.18521e+07	10271461	2.74736e+07	7.8749e+06	3.48876		X	2.27841e+08	0.0403358
Q29RK1	CS	Citrate synthase, mitochondrial OS=Bos taurus OX=9913 GN=CS PE=1 SV=1	9.73214e+06	5545858	50126402	5.04711e+07	11900024	15933061	1.14502e+07	4.12022e+06	10166335	0	18038060	7371374	19846910	6.99609e+06	2.39514e+07	9.74865e+06	2.4569			2.21698e+08	0.0392482
A6QPN6	IFI30	Gamma-interferon-inducible lysosomal thiol reductase OS=Bos taurus OX=9913 GN=IFI30 PE=2 SV=1	29831264	11936826	5.54928e+07	1.05236e+07	22729769	5775133	14545577	8.57364e+06	1.05866e+07	1.22512e+07	1.23518e+07	7.9983e+06	5.96813e+06	10177390	2.27149e+07	10306570	2.20392			218741883	0.0387249
P30932	CD9	CD9 antigen OS=Bos taurus OX=9913 GN=CD9 PE=2 SV=2	9454036	1514373	4.0901e+07	4.40328e+07	1.76492e+07	3448229	4.12517e+06	26706396	7.07097e+06	5269449	2.17975e+07	24595159	7973701	2556939	1.94999e+07	1.25119e+07	1.55851			217094895	0.0384334
P23356	UCHL1	Ubiquitin carboxyl-terminal hydrolase isozyme L1 OS=Bos taurus OX=9913 GN=UCHL1 PE=1 SV=2	1.40222e+07	1.19693e+07	62388288	15599784	2.27047e+07	1.71918e+07	8.09109e+06	3923916	2.11159e+07	361153	9.20166e+06	6.89517e+06	7.01286e+06	1.17472e+07	2.39793e+07	8.54361e+06	2.8067		X	212224919	0.0375712
P61285	DYNLL1	Dynein light chain 1, cytoplasmic OS=Bos taurus OX=9913 GN=DYNLL1 PE=1 SV=1	1.93978e+07	2.14157e+07	42576246	18176045	22371761	9.24457e+06	11085757	12460256	1.3096e+07	1.36792e+06	1.61748e+07	4.19641e+06	1.0171e+07	9.71418e+06	2.2197e+07	9.78328e+06	2.26887		X	2.11448e+08	0.0374337
P27595	HK1	Hexokinase-1 OS=Bos taurus OX=9913 GN=HK1 PE=2 SV=1	10653681	3.61538e+07	37103573	1.3993e+07	19326840	9930904	1.62304e+07	7422780	4400762	1.27164e+06	12724976	2.05376e+07	8.10223e+06	12162101	2.11936e+07	1.03566e+07	2.0464			210014282	0.0371798
P31408	ATP6V1B2	V-type proton ATPase subunit B, brain isoform OS=Bos taurus OX=9913 GN=ATP6V1B2 PE=1 SV=3	13320396	16539904	48559952	8651462	2.34837e+07	1.43055e+07	1.49629e+07	8.34672e+06	1.42327e+07	2.88519e+06	15933464	12968763	7.07115e+06	8429701	2.08101e+07	1.06038e+07	1.96251			2.09691e+08	0.0371227
Q1ZYR0	CLN5	Ceroid-lipofuscinosis neuronal protein 5 OS=Bos taurus OX=9913 GN=CLN5 PE=2 SV=1	11766024	13396722	3.94218e+07	1.12809e+07	2.39372e+07	9.05315e+06	1.334e+07	16418130	9.76884e+06	2.36856e+07	8.45477e+06	10817908	8307841	9.39879e+06	18142626	1.2524e+07	1.44863			2.09048e+08	0.0370087
P52174	NME1-1	Nucleoside diphosphate kinase A 1 OS=Bos taurus OX=9913 GN=NME1-1 PE=1 SV=3	17497299	1.73862e+07	4.18631e+07	1.18822e+07	28539128	7868773	11935788	9.23302e+06	12798171	4572204	8.33082e+06	5813492	1.35132e+07	1.68644e+07	2.08395e+07	1.03826e+07	2.00714		X	2.08098e+08	0.0368406
Q3T0Q4	NME2	Nucleoside diphosphate kinase B OS=Bos taurus OX=9913 GN=NME2 PE=1 SV=1	1.7265e+07	13685483	45341189	12420700	2.38933e+07	7.382e+06	11338777	9120612	1.15717e+07	5937880	1.2646e+07	7.35168e+06	1.35758e+07	13399698	1.99979e+07	1.06178e+07	1.88344			2.0493e+08	0.0362797
Q2TBH0	ODF3	Outer dense fiber protein 3 OS=Bos taurus OX=9913 GN=ODF3 PE=2 SV=1	12630788	1.9603e+07	54245354	7041715	2.80721e+07	10576516	11379164	5.76685e+06	1.08048e+07	1111267	1.21552e+07	5.55806e+06	1.65514e+07	7.16851e+06	2.20282e+07	8.81191e+06	2.49983			202664791	0.0358787
P10096	GAPDH	Glyceraldehyde-3-phosphate dehydrogenase OS=Bos taurus OX=9913 GN=GAPDH PE=1 SV=4	5056901	18332045	3.9364e+07	2.09219e+07	32605221	1.36119e+07	7425376	5444025	9.45453e+06	1.48373e+06	1.71081e+07	6.53703e+06	1.15171e+07	1.13876e+07	2.16487e+07	8.7947e+06	2.46156		X	2.0025e+08	0.0354511
P81265	PIGR	Polymeric immunoglobulin receptor OS=Bos taurus OX=9913 GN=PIGR PE=2 SV=1	19590963	6.68535e+06	3.12021e+07	38507064	2.71661e+07	3.73578e+06	2.25927e+07	10741745	12162668	1.18691e+06	9.45407e+06	4.27712e+06	1.0287e+07	2007514	2.11479e+07	9.08871e+06	2.32683			1.99597e+08	0.0353356
A6BMK7	NEU1	Sialidase-1 OS=Bos taurus OX=9913 GN=NEU1 PE=2 SV=2	12104915	8.02941e+06	6.72986e+07	20511598	1.83617e+07	7293484	9870372	1.21976e+07	3.43943e+06	13557321	7933203	1.23272e+07	3178397	2195874	2.22666e+07	8.08742e+06	2.75324			198299079	0.0351058
A6H782	TEKT3	Tektin-3 OS=Bos taurus OX=9913 GN=TEKT3 PE=1 SV=1	8.79305e+06	1.7191e+07	4.8819e+07	18661976	7489952	21269418	9077813	5.67359e+06	6.38514e+06	626628	1.35451e+07	2.0022e+07	6235152	1.23051e+07	2.03707e+07	9.23382e+06	2.2061			196094962	0.0347156
P23004	UQCRC2	Cytochrome b-c1 complex subunit 2, mitochondrial OS=Bos taurus OX=9913 GN=UQCRC2 PE=1 SV=2	12604213	12889868	5.31751e+07	2.00395e+07	13558827	1.2775e+07	9.37061e+06	6354126	6903583	314941	1.77148e+07	6678303	1.27346e+07	10480265	2.08404e+07	8.8189e+06	2.36315		X	195593634	0.0346269
P48818	ACADVL	Very long-chain specific acyl-CoA dehydrogenase, mitochondrial OS=Bos taurus OX=9913 GN=ACADVL PE=2 SV=3	18402529	1.64244e+07	38089719	12598854	23349943	15670217	12031943	4.31328e+06	6.38076e+06	116289	1.46139e+07	9392055	12377766	1.13556e+07	2.07559e+07	8.8227e+06	2.35256		X	1.95117e+08	0.0345426
Q2KJ15	PDGFA	Platelet-derived growth factor subunit A OS=Bos taurus OX=9913 GN=PDGFA PE=2 SV=1	1.18015e+07	3487576	2.83285e+07	3.0514e+06	25498760	7057553	18299851	12481264	3.09299e+06	21829705	18202042	2.15606e+07	6.53938e+06	8084305	1.32042e+07	1.37613e+07		1.04219		189315411	0.0335154
Q148N0	OGDH	2-oxoglutarate dehydrogenase, mitochondrial OS=Bos taurus OX=9913 GN=OGDH PE=2 SV=1	9770531	5.9364e+06	44604150	30884652	1.51181e+07	1.9314e+07	9.05636e+06	5.34053e+06	4.10548e+06	554070	18914853	7345957	12002842	5539934	2.0938e+07	7.8575e+06	2.66471			1.88488e+08	0.0333689
Q2T9Q6	TEKT2	Tektin-2 OS=Bos taurus OX=9913 GN=TEKT2 PE=2 SV=1	19808101	29566782	34452652	1.38976e+07	1.31934e+07	1.38266e+07	1.27576e+07	6.2093e+06	8.22044e+06	318680	14632021	6.27109e+06	7783120	6640174	2.07908e+07	7.85405e+06	2.64715		X	1.87577e+08	0.0332077
Q95M18	HSP90B1	Endoplasmin OS=Bos taurus OX=9913 GN=HSP90B1 PE=2 SV=1	1.40234e+07	1.99758e+07	2.73052e+07	10858929	9791015	11315838	6158658	11108861	4.32085e+06	29574901	9634018	14956106	1.04438e+07	7.85394e+06	1.5545e+07	1.17564e+07	1.32226			187321349	0.0331624
Q07130	UGP2	UTP--glucose-1-phosphate uridylyltransferase OS=Bos taurus OX=9913 GN=UGP2 PE=1 SV=2	1.54944e+07	1.62904e+07	3.9268e+07	1.22304e+07	22048038	8.28501e+06	9.42469e+06	5.46129e+06	9.41804e+06	2.71064e+06	1.47021e+07	14241016	7.47863e+06	9660804	1.8936e+07	9.13715e+06	2.07242		X	1.86713e+08	0.0330548
Q3MHW9	CYB5R1	NADH-cytochrome b5 reductase 1 OS=Bos taurus OX=9913 GN=CYB5R1 PE=2 SV=1	6984860	4.81355e+06	4.78674e+07	28579907	1.21962e+07	2.35647e+07	1.12518e+07	4571908	3460193	0	1.54596e+07	5628263	1.58669e+07	6.38069e+06	2.06678e+07	7.82741e+06	2.64043		X	186625898	0.0330393
P13135	CAPNS1	Calpain small subunit 1 OS=Bos taurus OX=9913 GN=CAPNS1 PE=2 SV=1	4181384	2.68798e+06	5038674	1.5645e+06	3446425	1.17039e+06	2046031	154372031	626312	654889	3591702	3.21867e+06	1251971	1.10094e+06	3.01489e+06	2.08578e+07		6.91826		184951905	0.0327429
Q32PD6	SPACA5	Sperm acrosome-associated protein 5 OS=Bos taurus OX=9913 GN=SPACA5 PE=2 SV=1	2.41273e+07	2.47806e+07	2.40002e+07	17487197	22549000	1.16016e+07	5.74896e+06	6.60328e+06	6.02294e+06	0	1.1544e+07	18927531	4506524	6.96416e+06	2.07577e+07	7.53967e+06	2.75312		X	1.84863e+08	0.0327272
P13620	ATP5PD	ATP synthase subunit d, mitochondrial OS=Bos taurus OX=9913 GN=ATP5PD PE=1 SV=2	8.04272e+06	1.42079e+07	40910934	13125167	1.71669e+07	1.17383e+07	10491814	5.27089e+06	9579191	734169	14283452	15662737	1.11667e+07	11357612	1.7532e+07	9.81832e+06	1.78564			183738456	0.0325281
Q32LP2	RDX	Radixin OS=Bos taurus OX=9913 GN=RDX PE=2 SV=1	6229947	1.34361e+07	3.87303e+07	35334290	14770223	4.06853e+06	18694875	8426123	3147105	9.0068e+06	14146801	8374161	2025458	1919888	1.87616e+07	8.21765e+06	2.28308			178310629	0.0315672
A1A4K5	ENPP2	Ectonucleotide pyrophosphatase/phosphodiesterase family member 2 OS=Bos taurus OX=9913 GN=ENPP2 PE=1 SV=1	2.33507e+07	7299624	51240012	5.57424e+06	30360576	4932884	5933666	5.3789e+06	12043305	4.88452e+06	9823747	3962350	5.00756e+06	7721116	2.04597e+07	6.84439e+06	2.98926			1.77513e+08	0.031426
Q58CQ9	VNN1	Pantetheinase OS=Bos taurus OX=9913 GN=VNN1 PE=1 SV=1	1.30306e+07	12503221	7.85676e+06	20953704	1.11227e+07	7957782	2.39963e+07	1.84353e+07	9103999	7940802	2.3162e+07	1.6202e+07	1242162	2.32546e+06	1.22375e+07	1.2801e+07		1.04605		175832862	0.0311285
Q2TBX6	PSMB1	Proteasome subunit beta type-1 OS=Bos taurus OX=9913 GN=PSMB1 PE=1 SV=1	1.20033e+07	1.29528e+07	34928688	13247752	1.57596e+07	1.35991e+07	1.18935e+07	8.87647e+06	6.52425e+06	5468303	1.86706e+07	4.48811e+06	7411762	7.32465e+06	1.70819e+07	8.8322e+06	1.93404		X	173148895	0.0306534
Q2NL29	ISYNA1	Inositol-3-phosphate synthase 1 OS=Bos taurus OX=9913 GN=ISYNA1 PE=2 SV=1	1.13555e+07	8083018	6.05404e+07	19408034	1.53186e+07	7567543	7615003	2.96157e+06	4514450	6.23266e+06	9903952	4.47781e+06	7020512	7751291	2.03788e+07	6.30966e+06	3.22979		X	172750340	0.0305828
Q29451	MAN2B1	Lysosomal alpha-mannosidase OS=Bos taurus OX=9913 GN=MAN2B1 PE=1 SV=4	1.10681e+07	6.85885e+06	19572814	9.95619e+06	12163044	4962619	16255483	2.88942e+07	9.39136e+06	12798384	13149018	12389259	3.52383e+06	11214623	1.07636e+07	1.3452e+07		1.24977		172197730	0.030485
P00428	COX5B	Cytochrome c oxidase subunit 5B, mitochondrial OS=Bos taurus OX=9913 GN=COX5B PE=1 SV=2	1.28472e+07	3.9906e+07	3.62661e+07	7.95738e+06	12643845	1.11469e+07	5.66811e+06	1.09776e+07	8561034	915610	9581191	1.59521e+06	5.85837e+06	6229524	2.01279e+07	6173327	3.26046		X	1.70154e+08	0.0301232
Q17QB3	ASAH1	Acid ceramidase OS=Bos taurus OX=9913 GN=ASAH1 PE=2 SV=3	1.03904e+07	8644337	2.23616e+07	1.29317e+07	8.72891e+06	5.57208e+06	14060625	2.44343e+07	5052490	18405860	1.44217e+07	13516829	4768943	5.99637e+06	1.14382e+07	1.25821e+07		1.10001		169286095	0.0299695
P00727	LAP3	Cytosol aminopeptidase OS=Bos taurus OX=9913 GN=LAP3 PE=1 SV=3	11007789	27344605	39190060	6593322	2.43692e+07	1.24255e+07	5757555	4820435	5.07998e+06	1.32989e+06	7.37847e+06	5823002	6.20869e+06	7940761	2.01551e+07	5.54235e+06	3.63656		X	165269270	0.0292584
Q9N285	MTCH2	Mitochondrial carrier homolog 2 OS=Bos taurus OX=9913 GN=MTCH2 PE=2 SV=2	8766565	3873758	31826837	15048310	7547087	1.93736e+07	10977486	9095115	4.96822e+06	1.98792e+06	1.6182e+07	10909627	2.06095e+07	3.41104e+06	1.4406e+07	9.76761e+06	1.47488			164577081	0.0291359
Q2HJ49	MSN	Moesin OS=Bos taurus OX=9913 GN=MSN PE=2 SV=3	5618002	1.25451e+07	33979664	3.49169e+07	14708091	2803907	1.70259e+07	7034249	2705000	8.74639e+06	13235057	6376063	1982207	1776914	1.74286e+07	7360223	2.36795			163453424	0.0289369
P50397	GDI2	Rab GDP dissociation inhibitor beta OS=Bos taurus OX=9913 GN=GDI2 PE=2 SV=3	9.41021e+06	7.57446e+06	40630460	24083670	1.834e+07	10205848	8.79067e+06	4703428	5413366	3.45848e+06	1.13462e+07	8395573	4235829	6.03454e+06	1.83741e+07	6547263	2.80638		X	1.62623e+08	0.0287899
Q28107	F5	Coagulation factor V OS=Bos taurus OX=9913 GN=F5 PE=1 SV=1	21991963	2.07481e+06	1.28795e+07	8.16821e+06	44280178	3.8165e+06	17318113	9.63666e+06	7763674	13449455	5.1106e+06	4.80385e+06	5687496	3.36343e+06	1.55352e+07	8391661	1.85127			160344459	0.0283866
P02702	FOLR1	Folate receptor alpha OS=Bos taurus OX=9913 GN=FOLR1 PE=1 SV=3	1975357	7.3623e+06	1.69089e+07	31546952	6424977	3.96668e+06	5.45409e+06	15985969	5.97213e+06	1.21473e+07	2.13545e+07	2.4983e+07	2.04827e+06	3472757	1.13642e+07	1.14272e+07		1.00555		1.59603e+08	0.0282553
Q7SIH1	A2M	Alpha-2-macroglobulin OS=Bos taurus OX=9913 GN=A2M PE=1 SV=2	3.52793e+06	1340178	7218081	7251914	62317062	1919864	273132	8.02384e+06	2444849	1863843	27341857	23400883	7102668	971896	1.39292e+07	8.92787e+06	1.56019			1.54998e+08	0.02744
P19120	HSPA8	Heat shock cognate 71 kDa protein OS=Bos taurus OX=9913 GN=HSPA8 PE=1 SV=2	6.7973e+06	2.18124e+07	2.18357e+07	8.46048e+06	1.28745e+07	5.04619e+06	12588559	6086090	3862287	5574229	15071552	20098112	7174715	7.71548e+06	1.28044e+07	9.77138e+06	1.3104			1.54998e+08	0.02744
P30086	PEBP1	Phosphatidylethanolamine-binding protein 1 OS=Homo sapiens OX=9606 GN=PEBP1 PE=1 SV=3	2.30274e+07	2.33358e+07	7036938	270950	2.80833e+07	1.04035e+07	1.49803e+07	5.22367e+06	5.24523e+06	3.34027e+06	1.15517e+07	1.13245e+07	5616373	5.28761e+06	1.53596e+07	7.82121e+06	1.96385			154727564	0.0273922
Q58DR8	SUCLG1	Succinate--CoA ligase [ADP/GDP-forming] subunit alpha, mitochondrial OS=Bos taurus OX=9913 GN=SUCLG1 PE=2 SV=3	9750426	3.32042e+06	21948059	17193508	2.82226e+07	9.68699e+06	14030516	3944906	9424975	1.48416e+06	12527716	2930028	1.29411e+07	4.77505e+06	1.50203e+07	7.75731e+06	1.93628			152180483	0.0269412
P15690	NDUFS1	NADH-ubiquinone oxidoreductase 75 kDa subunit, mitochondrial OS=Bos taurus OX=9913 GN=NDUFS1 PE=1 SV=1	13919660	8663630	4.68535e+07	14934232	1.64569e+07	8.83778e+06	5.66609e+06	2.7423e+06	2.9339e+06	0	6.88029e+06	5.3155e+06	9.83712e+06	5536750	1.82776e+07	4.86399e+06	3.75774		X	1.48578e+08	0.0263034
P05131	PRKACB	cAMP-dependent protein kinase catalytic subunit beta OS=Bos taurus OX=9913 GN=PRKACB PE=1 SV=2	20136046	5.40362e+06	2.33301e+07	1.01743e+07	13545741	11131826	6863191	2.63938e+06	8673072	1558897	9.87003e+06	4.93346e+06	9883518	1.21935e+07	1.39536e+07	7.07689e+06	1.97171		X	1.40337e+08	0.0248445
P49951	CLTC	Clathrin heavy chain 1 OS=Bos taurus OX=9913 GN=CLTC PE=1 SV=1	7.41888e+06	12048715	4.27937e+07	1.02947e+07	10818306	8.97141e+06	7178799	4.0045e+06	5.64808e+06	3570632	1.07376e+07	3653469	4901251	5.76004e+06	1.5391e+07	5.6818e+06	2.70881		X	137800122	0.0243954
A6H768	GALK1	Galactokinase OS=Bos taurus OX=9913 GN=GALK1 PE=2 SV=2	9.04484e+06	1.16949e+07	37002242	3827898	11883928	8026509	2.61282e+06	5239458	3782900	1310749	9.31026e+06	2.00515e+07	2.78153e+06	6.95091e+06	1.35801e+07	6.50501e+06	2.08763			1.3352e+08	0.0236378
Q32PB1	PFN3	Profilin-3 OS=Bos taurus OX=9913 GN=PFN3 PE=2 SV=1	5223262	1.15723e+07	1.70287e+07	9588301	1.01564e+07	5.97784e+06	4.41754e+06	7166596	19550449	184728	16042322	6.48793e+06	1.07929e+07	8.59026e+06	9.92447e+06	9.15409e+06	1.08416			1.3278e+08	0.0235066
Q8SPU5	BPIFA1	BPI fold-containing family A member 1 OS=Bos taurus OX=9913 GN=BPIFA1 PE=2 SV=1	3.50234e+07	3.23134e+06	1.00608e+07	2.27712e+06	1.38167e+07	16544591	2.27381e+07	4.17143e+06	2843057	4.81557e+06	6.67292e+06	675330	6.42764e+06	2.55172e+06	1.34923e+07	6.36197e+06	2.12078			131849813	0.023342
Q29RZ0	ACAT1	Acetyl-CoA acetyltransferase, mitochondrial OS=Bos taurus OX=9913 GN=ACAT1 PE=2 SV=1	6.70251e+06	5748134	46228936	5726948	1.11793e+07	13656886	8.66679e+06	2.00986e+06	3609173	0	9.60356e+06	2494552	9.54986e+06	6.31908e+06	14873788	5.28161e+06	2.81615			1.31496e+08	0.0232793
Q3T0C6	ATP1B3	Sodium/potassium-transporting ATPase subunit beta-3 OS=Bos taurus OX=9913 GN=ATP1B3 PE=2 SV=1	10126696	2.15693e+06	3.36651e+07	2.17775e+07	27395061	7.55527e+06	3335672	2181678	4.28182e+06	143336	4.49436e+06	4.24591e+06	6374138	3.67511e+06	1.71128e+07	3.5915e+06	4.76479		X	1.31409e+08	0.0232639
Q95114	MFGE8	Lactadherin OS=Bos taurus OX=9913 GN=MFGE8 PE=1 SV=2	8948192	13640547	2.71955e+07	2.05944e+07	1.56029e+07	5600864	5.44936e+06	6.1571e+06	2712986	2.67412e+06	5188744	9.88062e+06	2867227	4532709	1.52637e+07	4.93286e+06	3.0943		X	1.31045e+08	0.0231996
Q2TA38	TEKT4	Tektin-4 OS=Bos taurus OX=9913 GN=TEKT4 PE=2 SV=1	8080360	1.04796e+07	19467574	11142124	17021390	9619035	9258825	4.11987e+06	5046521	120806	6.68621e+06	15153501	9.34939e+06	5.13326e+06	1.2635e+07	6.85855e+06	1.84223		X	130678448	0.0231346
Q2KJF1	A1BG	Alpha-1B-glycoprotein OS=Bos taurus OX=9913 GN=A1BG PE=1 SV=1	9.24251e+06	1.1138e+07	2.34044e+07	1.49848e+07	3.28157e+07	3.17148e+06	4.23232e+06	6881972	4.10388e+06	1.79285e+06	5.465e+06	7428646	568230	4694003	1.57928e+07	4.39586e+06	3.59265		X	129923763	0.023001
Q32KV6	SIL1	Nucleotide exchange factor SIL1 OS=Bos taurus OX=9913 GN=SIL1 PE=2 SV=1	5.67257e+06	4.56606e+06	8338463	5.97996e+06	10629734	7.91517e+06	1.33111e+07	14555310	2.89801e+06	7183164	15232642	20459082	5.20712e+06	3.93352e+06	7.18366e+06	1.03475e+07		1.44042	x	125881878	0.0222855
Q3ZCK9	PSMA4	Proteasome subunit alpha type-4 OS=Bos taurus OX=9913 GN=PSMA4 PE=1 SV=1	6986489	8885935	26469682	7912585	14727274	5.90375e+06	5.51071e+06	4.63425e+06	6.03668e+06	1550729	1.40543e+07	1.10614e+07	4.4726e+06	4317724	1.18143e+07	6.4548e+06	1.83031			1.22524e+08	0.021691
Q3MHN5	GC	Vitamin D-binding protein OS=Bos taurus OX=9913 GN=GC PE=2 SV=1	6409986	3231268	29688774	8.6169e+06	1.43529e+07	8.11097e+06	5.29365e+06	10027363	7.16821e+06	9.73801e+06	13653583	2479619	1408929	2.1591e+06	1.17351e+07	6.49106e+06	1.80789			1.22339e+08	0.0216583
P61585	RHOA	Transforming protein RhoA OS=Bos taurus OX=9913 GN=RHOA PE=1 SV=1	7.88924e+06	8057386	2.99884e+07	15897596	7.27316e+06	8.78353e+06	5.37096e+06	5.88544e+06	4.87916e+06	1299346	6283753	1.3689e+07	2.93852e+06	2.6288e+06	12981550	5.37187e+06	2.41658		X	120864279	0.0213972
P33545	DSC2	Desmocollin-2 (Fragment) OS=Bos taurus OX=9913 GN=DSC2 PE=2 SV=1	4325770	22330593	1.63376e+07	1.24807e+07	7519386	8112590	2.97552e+06	3.02904e+06	5.04957e+06	9621871	2.62451e+06	24404352	647890	1.0902e+06	1.18511e+07	6.18037e+06	1.91754			120549524	0.0213415
Q32L99	PTGR2	Prostaglandin reductase 2 OS=Bos taurus OX=9913 GN=PTGR2 PE=2 SV=1	8.89943e+06	8.3076e+06	23108518	26256722	17463424	3.32697e+06	3.01848e+06	3.81049e+06	2209578	1.38181e+06	7.07078e+06	7.11836e+06	2464450	6092814	1.45604e+07	4.14584e+06	3.51206		X	120529424	0.0213379
Q70IB2	RNASE10	Inactive ribonuclease-like protein 10 OS=Bos taurus OX=9913 GN=RNASE10 PE=2 SV=2	2675454	1.62533e+06	26184510	7.98822e+06	24934872	5124490	2250721	1720447	23927411	6.10888e+06	6553061	6090086	2.04734e+06	1932411	1.14221e+07	6.32879e+06	1.80479			119163237	0.021096
Q3SX46	C1GALT1C1	C1GALT1-specific chaperone 1 OS=Bos taurus OX=9913 GN=C1GALT1C1 PE=2 SV=1	2.98576e+06	3781755	1.45308e+07	13842649	4.56918e+06	4.19365e+06	9.72802e+06	1.34672e+07	8410336	1.39901e+07	8.18076e+06	16986433	1849014	2350390	7.31729e+06	9.37028e+06		1.28057		118866011	0.0210434
Q0VC22	ART5	Ecto-ADP-ribosyltransferase 5 OS=Bos taurus OX=9913 GN=ART5 PE=2 SV=1	1.60911e+06	1208031	8167879	7174922	7626331	11629937	16958888	20693352	4.66589e+06	11128037	6724504	4664004	5.32427e+06	9.88364e+06	6.23604e+06	1.00053e+07		1.60444	X	117458801	0.0207943
Q3T108	PSMB4	Proteasome subunit beta type-4 OS=Bos taurus OX=9913 GN=PSMB4 PE=1 SV=1	7646336	9.81743e+06	27136817	4.86395e+06	1.62146e+07	3.44524e+06	5.83091e+06	4454875	2774736	100814	8.31729e+06	16343245	3.78786e+06	5091104	11520730	5.8376e+06	1.97354			1.15825e+08	0.0205051
A6QQ07	BTD	Biotinidase OS=Bos taurus OX=9913 GN=BTD PE=2 SV=1	5439300	2215399	34959182	6481378	6300370	6791241	5.80865e+06	5101073	4220470	5.93953e+06	6007012	20077016	2829256	2.31142e+06	1.03645e+07	6.5368e+06	1.58556			1.14481e+08	0.0202672
Q2T9W4	ACTL9	Actin-like protein 9 OS=Bos taurus OX=9913 GN=ACTL9 PE=2 SV=1	6804589	4936671	1.45828e+07	16407707	8.26473e+06	1.22552e+07	8201797	2331708	6983981	0	11907587	5173155	8012059	8.56216e+06	1.0542e+07	6.39656e+06	1.64807			114424196	0.0202571
P68399	CSNK2A1	Casein kinase II subunit alpha OS=Bos taurus OX=9913 GN=CSNK2A1 PE=1 SV=1	8.29517e+06	4.17375e+06	3.52862e+07	5855743	17310174	8.98069e+06	4637698	2620456	4260781	0	5731378	3027450	5.17611e+06	8332358	1.3317e+07	4.22328e+06	3.15323			1.13688e+08	0.0201267
Q0V8R6	HEXA	Beta-hexosaminidase subunit alpha OS=Bos taurus OX=9913 GN=HEXA PE=2 SV=1	2670167	5.31269e+06	1.28105e+07	7.87632e+06	6.28387e+06	6332739	1.26031e+07	1.00261e+07	2098444	5.27333e+06	6.93528e+06	30464319	1.8744e+06	2508496	6.88105e+06	8.97294e+06		1.30401		1.1307e+08	0.0200173
Q0VD19	SMPD1	Sphingomyelin phosphodiesterase OS=Bos taurus OX=9913 GN=SMPD1 PE=2 SV=1	4532166	3.43975e+06	2.88343e+07	1.37213e+07	7.62377e+06	5.24559e+06	5931997	8951923	1.30135e+06	16612837	6897026	4598468	2.83865e+06	1810466	1.05662e+07	6.11784e+06	1.72711			1.1234e+08	0.019888
Q2TBQ6	HSPB9	Heat shock protein beta-9 OS=Bos taurus OX=9913 GN=HSPB9 PE=2 SV=1	4708855	8326092	2.17517e+07	5428280	1.28775e+07	14342886	7867996	3991238	2.22397e+06	524088	1.83226e+07	859566	7.46754e+06	2100485	1.12392e+07	5.41969e+06	2.07378			110792887	0.0196142
Q3T0Y5	PSMA2	Proteasome subunit alpha type-2 OS=Bos taurus OX=9913 GN=PSMA2 PE=1 SV=3	9.05702e+06	3362068	2.65486e+07	7.47944e+06	1.07077e+07	7966758	3536723	3102219	4509562	232626	8903695	13253462	4.98867e+06	5.72567e+06	1.08536e+07	5531578	1.96212			109374203	0.019363
P38657	PDIA3	Protein disulfide-isomerase A3 OS=Bos taurus OX=9913 GN=PDIA3 PE=2 SV=1	8.06316e+06	4894435	18957702	1.50747e+07	8.75406e+06	5591245	4.62408e+06	1.01861e+07	4341246	7.08122e+06	7.08599e+06	8.47508e+06	3011935	2.85929e+06	1.02226e+07	5.95812e+06	1.71573			1.09e+08	0.0192968
Q32KX0	ISOC2	Isochorismatase domain-containing protein 2 OS=Bos taurus OX=9913 GN=ISOC2 PE=2 SV=1	5.22218e+06	4.293e+06	26876976	14017909	12069908	4.62076e+06	9.63554e+06	1.61698e+06	4.48681e+06	116844	12899737	801215	6.07326e+06	4563069	1.11835e+07	5.02418e+06	2.22593			1.07294e+08	0.0189948
Q8SQ21	HINT2	Histidine triad nucleotide-binding protein 2, mitochondrial OS=Bos taurus OX=9913 GN=HINT2 PE=2 SV=1	9163424	7861280	18414006	3.1683e+06	1.07842e+07	1.47754e+07	8112782	4.46971e+06	6.43051e+06	5.72972e+06	5.33605e+06	5.55974e+06	4227965	3202282	1.06944e+07	5.38359e+06	1.98649		X	107235389	0.0189844
P39873	BRN	Brain ribonuclease OS=Bos taurus OX=9913 GN=BRN PE=1 SV=3	8.87349e+06	1304988	1.95569e+07	1.42951e+07	14831856	5353038	2.89605e+06	5689350	8077328	9263772	5996310	1.87615e+06	7.50726e+06	1.58378e+06	1.07026e+07	5.36125e+06	1.99628			1.07105e+08	0.0189614
Q0VCY1	VAPA	Vesicle-associated membrane protein-associated protein A OS=Bos taurus OX=9913 GN=VAPA PE=2 SV=1	4.11936e+06	2300170	1.70093e+07	1.96944e+07	5437551	1.56635e+07	3984546	3.20312e+06	7.04727e+06	0	9550781	5991779	9.74636e+06	3.18344e+06	1.0704e+07	5.33841e+06	2.0051			106931507	0.0189306
P32007	SLC25A6	ADP/ATP translocase 3 OS=Bos taurus OX=9913 GN=SLC25A6 PE=1 SV=3	7038601	3439491	15927043	6285993	4696051	15739337	5.05696e+06	4.49064e+06	2993780	876154	14714487	3075817	16008065	5.88986e+06	8.85442e+06	6638221	1.33385			106232284	0.0188068
Q3T0P7	ITM2B	Integral membrane protein 2B OS=Bos taurus OX=9913 GN=ITM2B PE=2 SV=1	4675926	5.5562e+06	16205176	6949043	10112647	9.30485e+06	8423195	6339553	5.6233e+06	8086068	6652572	1.47978e+07	1661961	793888	8.80064e+06	6.54729e+06	1.34417			1.05182e+08	0.0186209
Q2TA14	PRCP	Lysosomal Pro-X carboxypeptidase OS=Bos taurus OX=9913 GN=PRCP PE=2 SV=1	6.30807e+06	7.67317e+06	24459745	3.87284e+06	8706526	3993388	6799402	7.18706e+06	4621583	1335684	8.72112e+06	5648538	7310750	8274768	9.16895e+06	6237363	1.47			1.04913e+08	0.0185732
Q8SQH5	SLC25A5	ADP/ATP translocase 2 OS=Bos taurus OX=9913 GN=SLC25A5 PE=2 SV=3	6890257	3201124	15927043	6187126	4696051	15672366	5.03238e+06	4.49064e+06	2993780	876154	14610842	2.99926e+06	15402723	5.88986e+06	8.76233e+06	6.53696e+06	1.34043			1.0487e+08	0.0185656
P02722	SLC25A4	ADP/ATP translocase 1 OS=Bos taurus OX=9913 GN=SLC25A4 PE=1 SV=3	6.82448e+06	3.09332e+06	15927043	6187126	4696051	15529843	5.03238e+06	4322458	2993780	876154	14610842	2.99926e+06	15216879	5837892	8.70964e+06	6.48621e+06	1.34279			1.04148e+08	0.0184377
P09487	ALPL	Alkaline phosphatase, tissue-nonspecific isozyme OS=Bos taurus OX=9913 GN=ALPL PE=1 SV=2	2786785	3.37004e+06	32788699	5540842	9.38423e+06	2.92688e+06	9.34038e+06	6.01253e+06	541684	8047340	4590579	13017414	3.49858e+06	1552603	9.46625e+06	5.82514e+06	1.62507		X	103398593	0.0183051
Q3SWX2	ACOT9	Acyl-coenzyme A thioesterase 9, mitochondrial OS=Bos taurus OX=9913 GN=ACOT9 PE=2 SV=1	7431461	6223727	21377999	9.40156e+06	8.74809e+06	1.08048e+07	4.96191e+06	2.25724e+06	4.45878e+06	0	10323214	3170508	8.50206e+06	5.58673e+06	1.06646e+07	4.90755e+06	2.1731		X	103248076	0.0182785
Q32L79	INSL6	Insulin-like peptide INSL6 OS=Bos taurus OX=9913 GN=INSL6 PE=2 SV=1	1.05194e+06	7877918	34895576	2.07885e+06	9.45892e+06	10285890	0	103164	2226965	0	2.07313e+07	1.63506e+06	6.00883e+06	5877883	1.09415e+07	4.5729e+06	2.39269			1.02232e+08	0.0180987
Q9GLE5	MMP2	72 kDa type IV collagenase OS=Bos taurus OX=9913 GN=MMP2 PE=2 SV=1	4.41675e+06	806698	14637415	19285393	4144619	2689181	3.01466e+06	9.99163e+06	3.19579e+06	3.83018e+06	4873225	2.75801e+07	512712	2.72203e+06	7.66334e+06	6.96504e+06	1.10026			101700343	0.0180045
P62958	HINT1	Histidine triad nucleotide-binding protein 1 OS=Bos taurus OX=9913 GN=HINT1 PE=1 SV=2	3.35473e+06	4458928	43188123	7.00404e+06	4549070	5.17426e+06	5241057	2.4638e+06	5463455	604947	1.01987e+07	3387840	3.6561e+06	2.95077e+06	1.12882e+07	4.24583e+06	2.65865		X	1.01696e+08	0.0180037
P33097	GOT1	Aspartate aminotransferase, cytoplasmic OS=Bos taurus OX=9913 GN=GOT1 PE=1 SV=3	6924341	7750784	2.62677e+07	9389552	1.24371e+07	4789347	4.8679e+06	784308	3312282	1.88605e+06	7682487	5207709	6.28237e+06	4100864	1.12598e+07	4.2655e+06	2.63974		X	101682799	0.0180014
Q27968	DNAJC3	DnaJ homolog subfamily C member 3 OS=Bos taurus OX=9913 GN=DNAJC3 PE=1 SV=1	5.65799e+06	3.02068e+06	19523868	1.06961e+07	5.88212e+06	4728139	1.94506e+06	1.29479e+07	4.47289e+06	10024821	9433429	1.04605e+07	2.67401e+06	189200	8.25148e+06	6.51848e+06	1.26586			1.01657e+08	0.0179968
Q0VCP3	OLFML3	Olfactomedin-like protein 3 OS=Bos taurus OX=9913 GN=OLFML3 PE=2 SV=1	7667719	3.5641e+06	2.95268e+06	6.609e+06	1.05849e+07	7.22851e+06	6853932	20019809	2.25868e+06	7.17258e+06	9729877	1.03736e+07	1.93888e+06	665452	6.43448e+06	7.3766e+06		1.14642		97619669	0.0172821
Q9BH13	ALCAM	CD166 antigen OS=Bos taurus OX=9913 GN=ALCAM PE=2 SV=1	5554607	8149339	1.33685e+07	1014491	9.61414e+06	8.58419e+06	4899716	6546424	3.77722e+06	12613242	6.4684e+06	1.17381e+07	1961968	3.27516e+06	7.7142e+06	6.41003e+06	1.20346			9.75655e+07	0.0172725
P80724	BASP1	Brain acid soluble protein 1 OS=Bos taurus OX=9913 GN=BASP1 PE=1 SV=3	3415451	4.12088e+06	4.83219e+07	615546	9.6404e+06	4.35096e+06	4.06973e+06	2.21608e+06	3816462	8411503	4.80595e+06	3077799	262316	240032	1.17442e+07	3.36248e+06	3.49271			9.7365e+07	0.017237
Q5E9Y9	NME7	Nucleoside diphosphate kinase 7 OS=Bos taurus OX=9913 GN=NME7 PE=2 SV=1	6.52692e+06	4152169	3.14844e+07	8417198	6186559	1.34744e+07	1749411	1.86208e+06	1980969	0	6.20209e+06	5.99297e+06	6.33545e+06	2.20969e+06	1.17069e+07	3.29158e+06	3.55663		X	96574333	0.017097
Q08E20	ESD	S-formylglutathione hydrolase OS=Bos taurus OX=9913 GN=ESD PE=2 SV=1	8302089	5178846	22879455	8310310	1.22545e+07	5.53693e+06	3.86115e+06	3780780	5.89957e+06	1.83367e+06	2779555	6664467	2616929	4.68203e+06	1.04104e+07	4.01477e+06	2.59302		X	94580338	0.016744
Q3T077	TPPP2	Tubulin polymerization-promoting protein family member 2 OS=Bos taurus OX=9913 GN=TPPP2 PE=2 SV=1	5431383	2.16731e+07	16086232	6.32836e+06	3749152	3.5902e+06	3.90255e+06	8626977	3.61744e+06	652391	2.82972e+06	1.01004e+07	3839699	4021823	9.4764e+06	4698877	2.01674			9.44494e+07	0.0167208
A3KFF6	WBP2NL	Postacrosomal sheath WW domain-binding protein OS=Bos taurus OX=9913 GN=WBP2NL PE=2 SV=1	6.74394e+06	9091372	24085883	6.99898e+06	1.02828e+07	5396437	6.08561e+06	3.28013e+06	1316603	233570	8515656	4.34909e+06	4923058	2.80557e+06	1.04332e+07	3.93866e+06	2.64893		X	94108732	0.0166605
Q1RML2	PLCZ1	1-phosphatidylinositol 4,5-bisphosphate phosphodiesterase zeta-1 OS=Bos taurus OX=9913 GN=PLCZ1 PE=2 SV=1	3.04616e+06	4865112	2.41516e+07	1.75015e+07	9486971	7405976	4435757	2878750	2292234	0	7.7179e+06	2842632	4396575	3.03007e+06	1.10762e+07	3.44924e+06	3.21121			9.40512e+07	0.0166503
A7MB70	SEMA3C	Semaphorin-3C OS=Bos taurus OX=9913 GN=SEMA3C PE=2 SV=1	1466905	4.53609e+06	1.6869e+07	1.26135e+07	4.29033e+06	2.78469e+06	1.59705e+06	5743634	6.10483e+06	12970442	7.23785e+06	1.03031e+07	3881275	2.71512e+06	7.09342e+06	6.31916e+06	1.12253		X	93113763	0.0164844
Q3SYY2	TPST2	Protein-tyrosine sulfotransferase 2 OS=Bos taurus OX=9913 GN=TPST2 PE=2 SV=1	7.20726e+06	1.75308e+06	4.10087e+06	5.52952e+06	6.94194e+06	4045118	6.9475e+06	1.47833e+07	9.35855e+06	9.29606e+06	4.23673e+06	8988417	5281741	4.39278e+06	4.92963e+06	7.91064e+06		1.60471	X	9.28629e+07	0.01644
P33672	PSMB3	Proteasome subunit beta type-3 OS=Bos taurus OX=9913 GN=PSMB3 PE=1 SV=3	4.83123e+06	6.79414e+06	17395660	2.52549e+06	10080545	11854788	3.43016e+06	2.29073e+06	2513977	1.4888e+06	7.91817e+06	1.04491e+07	6284115	4859287	8.91364e+06	4.90429e+06	1.81752			92716189	0.016414
A6QLY7	PBXIP1	Pre-B-cell leukemia transcription factor-interacting protein 1 OS=Bos taurus OX=9913 GN=PBXIP1 PE=2 SV=1	5711087	1061556	15718497	1.25676e+07	7.18251e+06	3.64236e+06	5160470	7.05558e+06	3.37291e+06	1.03051e+07	10596503	6996748	1.02423e+06	1634913	7.64727e+06	5.7683e+06	1.32574			9.203e+07	0.0162925
P02754	LGB	Beta-lactoglobulin OS=Bos taurus OX=9913 GN=LGB PE=1 SV=3	447850	483768	0	782279	1.35295e+06	0	0	366317	2114217	0	512028	33924876	847599	728928	511141	4.81175e+06		9.41373	X	4.15608e+07	0.00735771
E1B7Q7	TRIP12	E3 ubiquitin-protein ligase TRIP12 OS=Bos taurus OX=9913 GN=TRIP12 PE=2 SV=2	2.79327e+07	0	5240048	0	0	2872292	0	18518082	0	26017149	9913179	0	704326	0	6.00751e+06	6.89409e+06		1.14758		91197788	0.0161452
P02721	ATP5PF	ATP synthase-coupling factor 6, mitochondrial OS=Bos taurus OX=9913 GN=ATP5PF PE=1 SV=2	3.55895e+06	1.0663e+07	26189918	14555663	1.0165e+07	2.86923e+06	1819072	1.13672e+06	2.57794e+06	844860	4844721	6.07078e+06	3276230	1.41454e+06	1.13336e+07	2.74811e+06	4.12416		X	89986569	0.0159308
P45478	PPT1	Palmitoyl-protein thioesterase 1 OS=Bos taurus OX=9913 GN=PPT1 PE=1 SV=1	6437336	6299275	18159596	1.05656e+07	1900285	4.54751e+06	4119531	1.53307e+07	1771749	9.01886e+06	6157860	1860736	821536	2920406	7.98493e+06	5.25017e+06	1.52089			89910941	0.0159174
Q05718	IGFBP6	Insulin-like growth factor-binding protein 6 OS=Bos taurus OX=9913 GN=IGFBP6 PE=2 SV=2	3567886	547664	15910991	24634446	7.96622e+06	4138719	3.43204e+06	1.07496e+07	4044072	4685123	6.36006e+06	2.4354e+06	521395	735519	9.46099e+06	4.12041e+06	2.29613			89729182	0.0158852
A5PJD8	TEX37	Testis-expressed sequence 37 protein OS=Bos taurus OX=9913 GN=TEX37 PE=2 SV=1	7.80818e+06	1.43743e+06	3.63557e+07	6.24003e+06	10185031	5.43137e+06	3014300	492451	4.41996e+06	0	5252004	973921	3274835	3.16e+06	1.1243e+07	2.57343e+06	4.36885		X	8.80452e+07	0.0155871
P13621	ATP5PO	ATP synthase subunit O, mitochondrial OS=Bos taurus OX=9913 GN=ATP5PO PE=1 SV=2	2.4154e+06	1.52891e+07	14237779	1.17729e+07	7.9087e+06	7.19332e+06	3815375	2387649	1664380	44866	5.04698e+06	8762502	4809494	2509978	9.80286e+06	3.63015e+06	2.7004		X	87858363	0.015554
P00423	COX4I1	Cytochrome c oxidase subunit 4 isoform 1, mitochondrial OS=Bos taurus OX=9913 GN=COX4I1 PE=1 SV=1	7667749	13656376	16013003	2088443	9119222	6097813	6.84262e+06	1.83527e+06	1526664	0	8951972	157076	9762132	3855485	9107101	4.1164e+06	2.21239			8.75738e+07	0.0155036
A6H730	ACPP	Prostatic acid phosphatase OS=Bos taurus OX=9913 GN=ACPP PE=2 SV=1	4128288	5.60193e+06	16598593	6385519	12065627	4.78755e+06	5.74754e+06	3771145	5.6932e+06	538898	8.76617e+06	7987133	1.82035e+06	3.2236e+06	8.26125e+06	4693504	1.76015			87115540	0.0154225
Q32PI5	PPP2R1A	Serine/threonine-protein phosphatase 2A 65 kDa regulatory subunit A alpha isoform OS=Bos taurus OX=9913 GN=PPP2R1A PE=1 SV=1	4.7476e+06	5795705	24267680	4214589	5802050	5198245	4994062	2955928	4305526	688379	6284993	8.80392e+06	4.78943e+06	3912948	8.33765e+06	4.5919e+06	1.81573			8.67611e+07	0.0153597
Q3T189	SDHB	Succinate dehydrogenase [ubiquinone] iron-sulfur subunit, mitochondrial OS=Bos taurus OX=9913 GN=SDHB PE=2 SV=1	5261807	8.54725e+06	21971506	13007880	4293088	5.80347e+06	4.04772e+06	2108059	2.14537e+06	0	8.358e+06	1.51374e+06	6389499	3.0839e+06	9.81417e+06	3.45579e+06	2.83992		X	8.65313e+07	0.015319
Q9BGI2	PRDX4	Peroxiredoxin-4 OS=Bos taurus OX=9913 GN=PRDX4 PE=2 SV=1	3.69321e+06	3569236	2.2994e+07	5731409	7.35905e+06	4561537	2491279	6.61305e+06	7.4572e+06	6371418	6.29152e+06	3553904	2741276	2.58264e+06	7.98473e+06	4.76278e+06	1.67648			8.60107e+07	0.0152269
Q3SZI4	YWHAQ	14-3-3 protein theta OS=Bos taurus OX=9913 GN=YWHAQ PE=2 SV=1	6549374	9284482	11776681	4.86775e+06	8.12466e+06	4740475	7410971	4.33225e+06	2535749	2176038	8.37238e+06	8.01913e+06	3042052	3398326	7.55724e+06	4.91086e+06	1.53888			8.46303e+07	0.0149825
Q0P565	HDDC2	HD domain-containing protein 2 OS=Bos taurus OX=9913 GN=HDDC2 PE=2 SV=1	8.31858e+06	3986923	1.84942e+07	5.337e+06	6793342	8.50109e+06	4.95791e+06	3975708	5.94275e+06	100953	9989743	1629368	2503690	3633015	8571860	4.09164e+06	2.09497			84164305	0.0149
Q28851	ATP5MF	ATP synthase subunit f, mitochondrial OS=Bos taurus OX=9913 GN=ATP5MF PE=1 SV=3	8984001	3.84706e+06	19367118	3474682	7265478	6.64859e+06	4.58789e+06	1.92956e+06	1.41952e+06	446796	9.70624e+06	3346927	7.07919e+06	6.05753e+06	8.26449e+06	4.32171e+06	1.91232			84160568	0.0148993
P0C0S4	H2AFZ	Histone H2A.Z OS=Bos taurus OX=9913 GN=H2AFZ PE=1 SV=2	2.14746e+06	92241	24185099	5.78249e+06	1.18156e+07	8860308	1.84799e+06	1344650	1216015	0	1.43718e+07	878830	9.02083e+06	2524031	8.81387e+06	3.90051e+06	2.25967			8.40873e+07	0.0148864
Q32LA7	H2AFV	Histone H2A.V OS=Bos taurus OX=9913 GN=H2AFV PE=2 SV=3	2.14746e+06	92241	24185099	5.78249e+06	1.18156e+07	8860308	1.84799e+06	1344650	1216015	0	1.43718e+07	878830	9.02083e+06	2524031	8.81387e+06	3.90051e+06	2.25967			8.40873e+07	0.0148864
A0JNI4	SRR	Serine racemase OS=Bos taurus OX=9913 GN=SRR PE=2 SV=1	1.02474e+07	5374134	2.12657e+07	4110135	8469556	6.92842e+06	3748808	2.38013e+06	4954484	1.26216e+06	6.26485e+06	2.90992e+06	3631619	2483156	9.39922e+06	3.45439e+06	2.72095		X	8.40305e+07	0.0148763
Q2YDE4	PSMA6	Proteasome subunit alpha type-6 OS=Bos taurus OX=9913 GN=PSMA6 PE=1 SV=1	4.02428e+06	10362560	1.95407e+07	6528454	7372470	5811106	2277328	848376	2013863	1281160	9714729	4.8285e+06	4985035	4093678	8939928	3.75533e+06	2.38059		X	8.36822e+07	0.0148147
Q5E987	PSMA5	Proteasome subunit alpha type-5 OS=Bos taurus OX=9913 GN=PSMA5 PE=1 SV=1	7.36059e+06	6880242	1.36213e+07	10757112	5692660	6.43654e+06	4.27553e+06	2.39667e+06	3.63477e+06	508300	7346167	5210931	5.33363e+06	3.90666e+06	8.45808e+06	4.07658e+06	2.0748		X	8.33611e+07	0.0147578
P13272	UQCRFS1	Cytochrome b-c1 complex subunit Rieske, mitochondrial OS=Bos taurus OX=9913 GN=UQCRFS1 PE=1 SV=3	5472234	5.16837e+06	2.91604e+07	3935598	4.36931e+06	5747789	4.17853e+06	2933238	2931315	0	8217776	1.6126e+06	5635851	3724615	8.97561e+06	3.65424e+06	2.45622			8.30876e+07	0.0147094
Q32LB5	GLIPR1L1	GLIPR1-like protein 1 OS=Bos taurus OX=9913 GN=GLIPR1L1 PE=1 SV=1	3148933	1.40841e+07	1.28582e+07	1.80158e+07	5101527	2253962	2588978	4.64212e+06	4418705	875931	3.54595e+06	3.12145e+06	3.8128e+06	4.58355e+06	9.24374e+06	3.44868e+06	2.68037		X	83051898	0.0147031
Q3ZBF6	ACADS	Short-chain specific acyl-CoA dehydrogenase, mitochondrial OS=Bos taurus OX=9913 GN=ACADS PE=1 SV=1	1641865	382652	4.43184e+07	1.15575e+07	4287605	3971986	4.37935e+06	1055632	2699315	105575	2.07889e+06	1.31125e+06	2.11684e+06	2511534	1.10267e+07	2.0323e+06	5.42572			82418394	0.0145909
P62261	YWHAE	14-3-3 protein epsilon OS=Bos taurus OX=9913 GN=YWHAE PE=2 SV=1	4594605	10319334	10150376	7.24931e+06	8259021	3309192	6.87491e+06	4872376	2787025	3087571	6831000	7926095	2.24043e+06	2.79133e+06	7.31364e+06	4.67634e+06	1.56397			81292579	0.0143916
Q3ZC84	CNDP2	Cytosolic non-specific dipeptidase OS=Bos taurus OX=9913 GN=CNDP2 PE=2 SV=1	5.53543e+06	7.88135e+06	24482980	4.27968e+06	8448222	4.24525e+06	3942247	2143337	3.62993e+06	2.49055e+06	2.71457e+06	7.56791e+06	1.87504e+06	1455174	9.14548e+06	3.22734e+06	2.83375		X	8.06917e+07	0.0142852
P19879	OGN	Mimecan OS=Bos taurus OX=9913 GN=OGN PE=1 SV=2	5.67831e+06	1.87319e+06	9.50889e+06	13451502	5564240	2.02576e+06	4.4704e+06	27262309	3569043	1055935	2237774	1128339	1517531	1.05758e+06	6350315	5.28736e+06	1.20104			80400806	0.0142337
P07224	PROS1	Vitamin K-dependent protein S OS=Bos taurus OX=9913 GN=PROS1 PE=1 SV=1	3.24097e+06	1.39711e+06	7355005	1.23636e+06	9540026	3012876	2.47287e+06	1.76929e+07	2087007	6.91741e+06	2.95378e+06	1.52627e+07	4736679	2.42696e+06	4.29706e+06	6.81878e+06		1.58685		8.03326e+07	0.0142217
Q32LD3	LYPD4	Ly6/PLAUR domain-containing protein 4 OS=Bos taurus OX=9913 GN=LYPD4 PE=2 SV=1	3.30234e+06	8.00035e+06	8.99012e+06	1.24661e+07	10493252	2089067	5569711	1134536	480543	1.46949e+06	4508031	15313703	1637899	4.7156e+06	7.55688e+06	4.35369e+06	1.73574			80170772	0.014193
P41563	IDH3A	Isocitrate dehydrogenase [NAD] subunit alpha, mitochondrial OS=Bos taurus OX=9913 GN=IDH3A PE=1 SV=1	6512212	4.24398e+06	2.12031e+07	13142291	5417020	6570116	3.29487e+06	1474179	1.68867e+06	0	5390093	1592234	6.44099e+06	3.11897e+06	9.51479e+06	2.875e+06	3.30949		X	80088736	0.0141785
A7MB35	PDHA1	Pyruvate dehydrogenase E1 component subunit alpha, somatic form, mitochondrial OS=Bos taurus OX=9913 GN=PDHA1 PE=2 SV=1	6587991	1.09789e+07	25676785	258116	471135	13245691	448592	154836	366298	317846	186268	4.44374e+06	1.01319e+07	6287378	9.53644e+06	2.7921e+06	3.41551		X	79555431	0.0140841
Q2KJ44	PTPA	Serine/threonine-protein phosphatase 2A activator OS=Bos taurus OX=9913 GN=PTPA PE=2 SV=1	3.47419e+06	5.72108e+06	1.92585e+07	11135504	6.20433e+06	3.95636e+06	3.32834e+06	3.1353e+06	1.84401e+06	540302	5.59568e+06	7.94632e+06	3.22652e+06	3.76208e+06	8.29166e+06	3.67232e+06	2.25788			7.91285e+07	0.0140085
P41976	SOD2	Superoxide dismutase [Mn], mitochondrial OS=Bos taurus OX=9913 GN=SOD2 PE=2 SV=1	5.31823e+06	9562138	1.8338e+07	7084440	9156214	4.58384e+06	7601999	1840021	2.71856e+06	60198.5	4.05028e+06	1.58594e+06	3152924	3745556	9.00714e+06	3.09443e+06	2.91076		X	7.87983e+07	0.01395
Q5E9B7	CLIC1	Chloride intracellular channel protein 1 OS=Bos taurus OX=9913 GN=CLIC1 PE=2 SV=3	1.40234e+06	9831837	1.41763e+07	7776830	7737355	8.09927e+06	4139506	3307884	2.34049e+06	2.78712e+06	6.18958e+06	7.53637e+06	1731750	892968	8.17066e+06	3.61571e+06	2.25977		X	7.79496e+07	0.0137998
Q5I597	BHMT	Betaine--homocysteine S-methyltransferase 1 OS=Bos taurus OX=9913 GN=BHMT PE=2 SV=1	1.06411e+07	2986436	2.34577e+07	4421804	7.50767e+06	1.62236e+06	4.57248e+06	583724	5.52528e+06	0	7995754	1277741	1557033	5.4466e+06	8.43951e+06	3.36983e+06	2.50444			77595685	0.0137371
P68250	YWHAB	14-3-3 protein beta/alpha OS=Bos taurus OX=9913 GN=YWHAB PE=1 SV=2	6000923	8.29895e+06	11491526	2.6771e+06	6.84834e+06	4.41798e+06	7.07818e+06	4198270	2455390	2.14966e+06	8144658	6.58075e+06	2.82742e+06	3181723	6.62247e+06	4.57701e+06	1.4469			76350865	0.0135168
P0C0S9		Histone H2A type 1 OS=Bos taurus OX=9913 PE=1 SV=2	2.16967e+06	115932	16889282	10177495	4.37545e+06	5.79013e+06	2599460	677752	3.48675e+06	0	1.14853e+07	878830	13268478	3807782	6.58633e+06	4.52554e+06	1.45537			7.57223e+07	0.0134055
Q3ZBX9	H2AFJ	Histone H2A.J OS=Bos taurus OX=9913 GN=H2AFJ PE=2 SV=1	2.16967e+06	115932	16889282	10177495	4.37545e+06	5.79013e+06	2599460	677752	3.48675e+06	0	1.14853e+07	878830	13268478	3807782	6.58633e+06	4.52554e+06	1.45537			7.57223e+07	0.0134055
Q3T024	ROPN1L	Ropporin-1-like protein OS=Bos taurus OX=9913 GN=ROPN1L PE=2 SV=1	4.94624e+06	7784657	19611906	8038302	6097757	4.82495e+06	1.57726e+06	2.66865e+06	1696289	0	5053596	7337566	3.98418e+06	1.70095e+06	8.55064e+06	3.00231e+06	2.84802		X	75322308	0.0133347
P68103	EEF1A1	Elongation factor 1-alpha 1 OS=Bos taurus OX=9913 GN=EEF1A1 PE=1 SV=1	10363825	1161836	5703099	1.92966e+07	11470639	5681154	1188227	2110876	1.45683e+06	2.05938e+06	4859138	2805012	4359199	2.46689e+06	8.94619e+06	2.66319e+06	3.35919		X	74982677	0.0132745
A1A4R1	HIST2H2AC	Histone H2A type 2-C OS=Bos taurus OX=9913 GN=HIST2H2AC PE=2 SV=1	2.16967e+06	115932	1.64422e+07	10177495	4.37545e+06	5.79013e+06	2599460	677752	3.48675e+06	0	10973798	878830	13268478	3807782	6.51181e+06	4.46161e+06	1.45952			7.47637e+07	0.0132358
O46629	HADHB	Trifunctional enzyme subunit beta, mitochondrial OS=Bos taurus OX=9913 GN=HADHB PE=2 SV=1	1.24054e+07	5.15151e+06	1.58922e+07	2.48886e+06	10551955	6794176	3240773	2.09904e+06	5.55017e+06	169890	1.97209e+06	1.92173e+06	3.49757e+06	2921786	8.88068e+06	2.67163e+06	3.32407		X	74657141	0.0132169
Q3T145	MDH1	Malate dehydrogenase, cytoplasmic OS=Bos taurus OX=9913 GN=MDH1 PE=2 SV=3	2.92892e+06	9167716	1.31232e+07	7766025	1.00749e+07	2.91839e+06	3826565	1.67543e+06	2.97841e+06	1.05119e+06	5778914	5894177	2434807	5035725	7.66319e+06	3.5844e+06	2.13793		X	7.46544e+07	0.0132164
P62992	RPS27A	Ubiquitin-40S ribosomal protein S27a OS=Bos taurus OX=9913 GN=RPS27A PE=1 SV=2	3.49169e+06	13223889	8771289	4532562	6.06655e+06	3730591	5.83226e+06	2431666	2729668	3468007	3.52106e+06	1.20835e+07	1665120	3.05233e+06	6.6361e+06	4.34795e+06	1.52626			74600207	0.0132068
P0CG53	UBB	Polyubiquitin-B OS=Bos taurus OX=9913 GN=UBB PE=1 SV=1	3.49169e+06	13223889	8771289	4532562	6.06655e+06	3730591	5.83226e+06	2431666	2729668	3468007	3.52106e+06	1.20835e+07	1665120	3.05233e+06	6.6361e+06	4.34795e+06	1.52626			74600207	0.0132068
P63048	UBA52	Ubiquitin-60S ribosomal protein L40 OS=Bos taurus OX=9913 GN=UBA52 PE=1 SV=2	3.49169e+06	13223889	8771289	4532562	6.06655e+06	3730591	5.83226e+06	2431666	2729668	3468007	3.52106e+06	1.20835e+07	1665120	3.05233e+06	6.6361e+06	4.34795e+06	1.52626			74600207	0.0132068
P0CH28	UBC	Polyubiquitin-C OS=Bos taurus OX=9913 GN=UBC PE=1 SV=1	3.49169e+06	13223889	8771289	4532562	6.06655e+06	3730591	5.83226e+06	2431666	2729668	3468007	3.52106e+06	1.20835e+07	1665120	3.05233e+06	6.6361e+06	4.34795e+06	1.52626			74600207	0.0132068
Q76LV1	HSP90AB1	Heat shock protein HSP 90-beta OS=Bos taurus OX=9913 GN=HSP90AB1 PE=2 SV=3	3638153	1.05545e+07	1.70376e+07	8.26798e+06	4846844	4.817e+06	1699136	4.99438e+06	1.95098e+06	989120	4.30951e+06	7.85544e+06	1.69718e+06	1.84853e+06	8.19368e+06	3.16803e+06	2.58636		X	7.45064e+07	0.0131902
P62871	GNB1	Guanine nucleotide-binding protein G(I)/G(S)/G(T) subunit beta-1 OS=Bos taurus OX=9913 GN=GNB1 PE=1 SV=3	3.02495e+06	6763513	9167094	7.57501e+06	8432151	2881396	7.33088e+06	6.59165e+06	233876	2.72677e+06	5390827	1.20297e+07	1.09428e+06	1.09283e+06	6.30735e+06	4.56135e+06	1.38278			74334905	0.0131599
Q32KP9	NUTF2	Nuclear transport factor 2 OS=Bos taurus OX=9913 GN=NUTF2 PE=2 SV=1	7.88112e+06	3.94813e+06	1.05419e+07	766504	1.39959e+07	4.87075e+06	5.21403e+06	2.98369e+06	5.01172e+06	266628	8116012	1.56643e+06	2226940	6766946	7000719	4.01905e+06	1.74188			7.41567e+07	0.0131283
Q6YFP9	COX6B2	Cytochrome c oxidase subunit 6B2 OS=Bos taurus OX=9913 GN=COX6B2 PE=2 SV=1	1767322	6803757	18149450	8409658	3997364	2.38919e+06	4019646	3.25615e+06	8823699	0	3.86237e+06	3215761	4280669	4.73106e+06	6.91946e+06	4.02367e+06	1.71969			73706095	0.0130485
Q3ZBG0	PSMA7	Proteasome subunit alpha type-7 OS=Bos taurus OX=9913 GN=PSMA7 PE=1 SV=1	7.97563e+06	6141464	2.37577e+07	2654652	8353616	4638336	1.84527e+06	2200386	2.59727e+06	96302.5	5974306	2.62258e+06	2541586	1.68947e+06	8.92023e+06	2.4459e+06	3.64702		X	7.30886e+07	0.0129392
P55859	PNP	Purine nucleoside phosphorylase OS=Bos taurus OX=9913 GN=PNP PE=1 SV=3	5389331	2317340	2.44669e+07	3099041	11247987	3874910	3080405	904807	1181538	4781481	5852225	2153483	2633068	1.68387e+06	8.39926e+06	2.78386e+06	3.01713		X	72666426	0.0128645
Q2KHZ8	GBA	Glucosylceramidase OS=Bos taurus OX=9913 GN=GBA PE=2 SV=1	4061693	2674106	20620940	2585712	9.56524e+06	2.75133e+06	4.46635e+06	8934292	1.03799e+06	4.76749e+06	5006475	3.47736e+06	1031078	1.57386e+06	7.04317e+06	3.78686e+06	1.8599			7.25539e+07	0.0128446
Q5EA62	FBLN5	Fibulin-5 OS=Bos taurus OX=9913 GN=FBLN5 PE=2 SV=1	19684	2.41156e+06	1.19771e+07	3105146	2691467	5.47196e+06	8352424	9.29252e+06	296014	8784301	2272567	1.61403e+07	429738	1.08711e+06	4.27949e+06	5.83188e+06		1.36275		7.2332e+07	0.0128053
Q58DU5	PSMA3	Proteasome subunit alpha type-3 OS=Bos taurus OX=9913 GN=PSMA3 PE=1 SV=3	0	3574221	2.71891e+07	3.67104e+06	10881583	5161329	886447	3555223	1.1495e+06	0	5.4795e+06	2156591	3930620	4.44298e+06	8.41287e+06	2.70011e+06	3.11575			7.20781e+07	0.0127603
P02318	PRM1	Sperm protamine P1 OS=Bos taurus OX=9913 GN=PRM1 PE=1 SV=2	4.17229e+06	826265	8222396	4.02386e+06	1749921	1.22421e+07	1.97926e+06	4359193	6.47766e+06	2.43149e+06	8.95009e+06	1908123	9815749	4371232	5.20614e+06	5.0366e+06	1.03366			7.15297e+07	0.0126632
Q148F3	ARSK	Arylsulfatase K OS=Bos taurus OX=9913 GN=ARSK PE=2 SV=1	6536035	2.79517e+06	5451653	4.06182e+06	5.50083e+06	2.44387e+06	5966822	1.02842e+07	2182650	5301378	7151861	12589041	444786	516982	4.4649e+06	5.55472e+06		1.24409		71227101	0.0126097
Q3T030	PSMC4	26S proteasome regulatory subunit 6B OS=Bos taurus OX=9913 GN=PSMC4 PE=2 SV=1	4397008	2.15663e+06	2.67872e+07	6.70617e+06	8484263	4.53735e+06	3595066	1078029	1745697	0	6766777	1705401	2034017	1.13484e+06	8.84477e+06	2.25748e+06	3.91799		X	7.11285e+07	0.0125922
Q5EA85	SEMA4A	Semaphorin-4A OS=Bos taurus OX=9913 GN=SEMA4A PE=2 SV=1	6.28515e+06	1.25391e+06	17106503	6916769	4529633	3993899	4683862	1798100	2245407	6.57241e+06	3923241	7798225	2349695	1.56324e+06	6.68098e+06	3.86677e+06	1.72779			71020038	0.012573
P68252	YWHAG	14-3-3 protein gamma OS=Bos taurus OX=9913 GN=YWHAG PE=1 SV=2	3329581	9.02388e+06	1.10205e+07	7.64283e+06	4.47984e+06	3136921	6.17247e+06	3709815	2.0829e+06	1.40107e+06	6.90541e+06	7.04699e+06	1.91429e+06	2.50859e+06	6.43893e+06	3.96769e+06	1.62284			7.03751e+07	0.0124588
Q2TBP7	MYCBP	c-Myc-binding protein OS=Bos taurus OX=9913 GN=MYCBP PE=3 SV=3	7.18002e+06	1421285	15335068	3.28876e+06	3.32307e+06	7021314	5572460	2.54657e+06	5816021	0	6.72078e+06	1.12065e+06	4.53595e+06	6033433	6.26159e+06	4043233	1.54866			6.99154e+07	0.0123775
P00442	SOD1	Superoxide dismutase [Cu-Zn] OS=Bos taurus OX=9913 GN=SOD1 PE=1 SV=2	3.61743e+06	6827097	24132339	6411711	4.15053e+06	3.31781e+06	1.39298e+06	3.87673e+06	2472155	676131	4.98766e+06	491310	2699750	4018981	8.07615e+06	2.57696e+06	3.13398		X	6.90726e+07	0.0122283
Q59HJ6	LONP1	Lon protease homolog, mitochondrial OS=Bos taurus OX=9913 GN=LONP1 PE=1 SV=1	1.77082e+06	1994398	2.29926e+07	13477485	3459652	6.25615e+06	1942029	1.28565e+06	2.53746e+06	0	5198824	4417583	1914533	1.57029e+06	8.32519e+06	2.3583e+06	3.53017			68817484	0.0121831
F1MKX4	PSME4	Proteasome activator complex subunit 4 OS=Bos taurus OX=9913 GN=PSME4 PE=1 SV=1	3.44798e+06	6.73324e+06	1.37801e+07	12912523	6888921	2.93751e+06	2097803	1745338	1871382	11276.5	6.22689e+06	6.84174e+06	1.03295e+06	2.24781e+06	7.78337e+06	2.7594e+06	2.82068		X	6.87754e+07	0.0121756
Q3ZCH9	HDHD2	Haloacid dehalogenase-like hydrolase domain-containing protein 2 OS=Bos taurus OX=9913 GN=HDHD2 PE=2 SV=1	3823887	8069211	23266579	5432030	6.66524e+06	2.91826e+06	2.1126e+06	1.82737e+06	2.03188e+06	1.33255e+06	4.50344e+06	2070814	2.29718e+06	2.0584e+06	8.36253e+06	2.27928e+06	3.66893		X	6.84095e+07	0.0121109
Q05717	IGFBP5	Insulin-like growth factor-binding protein 5 OS=Bos taurus OX=9913 GN=IGFBP5 PE=2 SV=2	10258581	2.55268e+06	9100195	5493681	6.93126e+06	6.15677e+06	1.08931e+06	1.2504e+07	1038264	1.78471e+06	4239062	5.19932e+06	1.0418e+06	756224	6.74886e+06	3.45659e+06	1.95246			6.81459e+07	0.0120642
P61283	BANF1	Barrier-to-autointegration factor OS=Bos taurus OX=9913 GN=BANF1 PE=3 SV=1	7795952	3.89882e+06	1.19944e+07	6339349	7.71443e+06	7.21894e+06	4309017	1.09573e+06	3514020	0	4911891	1.00704e+06	6.16341e+06	1.80769e+06	7.49364e+06	2.8511e+06	2.62833		X	67770656	0.0119978
Q2YDN8	VRK3	Inactive serine/threonine-protein kinase VRK3 OS=Bos taurus OX=9913 GN=VRK3 PE=2 SV=1	2738376	6543493	2.03264e+07	4.54413e+06	5.52427e+06	5154740	4.697e+06	2.07506e+06	405084	0	4409943	4024309	4.54994e+06	2.32275e+06	7.47191e+06	2.81051e+06	2.65856		X	6.73155e+07	0.0119172
P00126	UQCRH	Cytochrome b-c1 complex subunit 6, mitochondrial OS=Bos taurus OX=9913 GN=UQCRH PE=1 SV=2	4900182	2.33949e+07	6316096	1595781	3649257	4760464	2965478	2435260	3.1417e+06	0	7469773	3.85653e+06	821024	1.80201e+06	7.43611e+06	2.81147e+06	2.64492			6.71085e+07	0.0118805
P80177	MIF	Macrophage migration inhibitory factor OS=Bos taurus OX=9913 GN=MIF PE=1 SV=6	7.10649e+06	2840865	7.38046e+06	5207210	10285433	4.30178e+06	4335450	2291849	2805538	2.77571e+06	9401745	1.29007e+06	2.84204e+06	4.01165e+06	6.18704e+06	3.71926e+06	1.66352			6.68763e+07	0.0118394
Q9MZG3	DBIL5	Diazepam-binding inhibitor-like 5 OS=Bos taurus OX=9913 GN=DBIL5 PE=2 SV=1	3819574	2081747	17334803	1880858	6542144	9958577	6.57085e+06	5.08993e+06	2220293	0	5.96492e+06	1844104	3067923	0	6.93628e+06	3.09475e+06	2.2413			6.63757e+07	0.0117508
P67868	CSNK2B	Casein kinase II subunit beta OS=Bos taurus OX=9913 GN=CSNK2B PE=1 SV=1	1.07849e+07	1483224	1.55348e+07	5906676	1.02536e+07	4.41299e+06	2.3464e+06	1.12547e+06	1720011	133930	3.2319e+06	512444	6.09061e+06	2480989	8.06271e+06	2.20522e+06	3.65619		X	66018022	0.0116875
P11017	GNB2	Guanine nucleotide-binding protein G(I)/G(S)/G(T) subunit beta-2 OS=Bos taurus OX=9913 GN=GNB2 PE=2 SV=3	2414764	4.91362e+06	1.42006e+07	7.252e+06	7584481	1067935	5.26206e+06	4.4706e+06	594392	2.61184e+06	5.38351e+06	8.19274e+06	669072	832764	6.2389e+06	3.50212e+06	1.78146			65450400	0.011587
Q1RMJ6	RHOC	Rho-related GTP-binding protein RhoC OS=Bos taurus OX=9913 GN=RHOC PE=2 SV=1	2465307	3.87532e+06	22941226	1.01196e+07	3.96258e+06	4962133	2063719	2.77614e+06	1.20896e+06	446704	2.74981e+06	5435765	1.00706e+06	1234609	8.05436e+06	2.11535e+06	3.80759		X	6.5249e+07	0.0115513
A8E4N3	RSPH3	Radial spoke head protein 3 homolog OS=Bos taurus OX=9913 GN=RSPH3 PE=2 SV=1	5386838	6.7495e+06	1.30796e+07	5205420	6.90954e+06	4135339	3.40009e+06	1577787	4735555	0	4958328	3.32264e+06	2333088	1.79493e+06	6.91104e+06	2.7653e+06	2.4992		X	63588644	0.0112574
Q3ZCF0	DCTN2	Dynactin subunit 2 OS=Bos taurus OX=9913 GN=DCTN2 PE=2 SV=1	3739610	4877926	1.89078e+07	1229248	5.84944e+06	5.49501e+06	4.0138e+06	2270021	1.13668e+06	1000533	2.93825e+06	6538324	2065449	3.07792e+06	6.68317e+06	2.88012e+06	2.32045			6.314e+07	0.011178
Q2KJD2	VAMP3	Vesicle-associated membrane protein 3 OS=Bos taurus OX=9913 GN=VAMP3 PE=3 SV=1	1976593	12672779	1.18105e+07	1543686	6.69517e+06	2847329	3.41261e+06	3.5063e+06	1623256	2104163	2.18408e+06	6.89933e+06	2.80692e+06	2.8492e+06	6.25768e+06	3173233	1.97202			62931970	0.0111411
Q58DM8	ECHS1	Enoyl-CoA hydratase, mitochondrial OS=Bos taurus OX=9913 GN=ECHS1 PE=2 SV=1	2412464	6701897	1.15383e+07	4.45278e+06	5461907	7.02447e+06	5294818	2286850	3.01942e+06	0	3993949	1.78649e+06	4.78417e+06	4062226	6.2653e+06	3.15349e+06	1.98678		X	62819750	0.0111213
O02691	HSD17B10	3-hydroxyacyl-CoA dehydrogenase type-2 OS=Bos taurus OX=9913 GN=HSD17B10 PE=1 SV=3	4487938	6552358	10442383	1.09377e+07	7.50468e+06	3744127	3.74601e+06	859034	414318	0	5135849	1.61939e+06	4740820	2.30785e+06	7.27819e+06	2.35291e+06	3.09328		X	62492403	0.0110633
P61603	HSPE1	10 kDa heat shock protein, mitochondrial OS=Bos taurus OX=9913 GN=HSPE1 PE=3 SV=2	4310185	15275806	6.62904e+06	5.64448e+06	3879868	2.00691e+06	2.13291e+06	3.64476e+06	2868678	34675.5	4142442	3.29346e+06	3428444	5.08365e+06	6.29105e+06	3.07863e+06	2.04346			62375304	0.0110426
Q5E9B1	LDHB	L-lactate dehydrogenase B chain OS=Bos taurus OX=9913 GN=LDHB PE=2 SV=4	2.34851e+06	5180555	10676374	1983124	9597125	3621513	3844132	5.23613e+06	1093994	533467	8039757	1.15731e+06	4.39843e+06	4364602	5.56787e+06	3.58348e+06	1.55376			62075024	0.0109894
A6QQM4	ZNF474	Zinc finger protein 474 OS=Bos taurus OX=9913 GN=ZNF474 PE=2 SV=1	1.29011e+07	2181323	10445595	5254407	1.01078e+07	3362638	3.06196e+06	967071	284635	1623129	7.27737e+06	1300880	924958	1966235	7.37548e+06	2.17578e+06	3.38981		X	6.16591e+07	0.0109158
P05631	ATP5F1C	ATP synthase subunit gamma, mitochondrial OS=Bos taurus OX=9913 GN=ATP5F1C PE=1 SV=3	7.00794e+06	7351843	1.18596e+07	7.56592e+06	4.18395e+06	2248926	1.69761e+06	2542657	2132368	0	2.50043e+06	2348960	5.67875e+06	3.09979e+06	6.70303e+06	2.50007e+06	2.68114		X	60218781	0.0106608
P04896	GNAS	Guanine nucleotide-binding protein G(s) subunit alpha isoforms short OS=Bos taurus OX=9913 GN=GNAS PE=1 SV=1	1.76866e+06	1666386	14812282	1.4193e+07	6.07569e+06	2506219	3221282	3.39804e+06	422652	2888281	4090203	3622331	916396	301908	6.83704e+06	2.35764e+06	2.89996			5.98834e+07	0.0106014
P23709	NDUFS3	NADH dehydrogenase [ubiquinone] iron-sulfur protein 3, mitochondrial OS=Bos taurus OX=9913 GN=NDUFS3 PE=1 SV=1	4.10449e+06	1.01816e+07	4.71806e+06	2.49854e+06	7456227	6.07683e+06	3739785	1.17294e+06	1.01073e+06	0	4.18532e+06	5690169	4.73419e+06	4120664	5.8393e+06	3.08172e+06	1.89481			5.96896e+07	0.0105671
Q9XSG3	IDH1	Isocitrate dehydrogenase [NADP] cytoplasmic OS=Bos taurus OX=9913 GN=IDH1 PE=2 SV=1	2855622	10651984	6881470	5.47748e+06	7.97413e+06	5.21195e+06	3.36165e+06	3798413	3010522	741874	2.15855e+06	3.72306e+06	774888	2.86545e+06	6.50877e+06	2.5543e+06	2.54816		X	5.9487e+07	0.0105313
A7E3Q8	PLS3	Plastin-3 OS=Bos taurus OX=9913 GN=PLS3 PE=2 SV=1	3.46365e+06	2518466	1.16867e+07	3.37098e+06	1.66502e+07	3.03848e+06	4118466	1116569	762525	393972	3549563	3425641	3.25426e+06	1.64153e+06	6.78808e+06	2.28282e+06	2.97356		X	58991028	0.0104435
Q28852	ATP5MG	ATP synthase subunit g, mitochondrial OS=Bos taurus OX=9913 GN=ATP5MG PE=1 SV=3	7753319	1.0907e+06	1.46061e+07	8.17368e+06	6613985	2.25796e+06	1.1415e+06	807720	3.11215e+06	0	3.1904e+06	3368751	4.64129e+06	2217755	6.7493e+06	2309946	2.92184		X	58975360	0.0104407
Q3SZB4	ACADM	Medium-chain specific acyl-CoA dehydrogenase, mitochondrial OS=Bos taurus OX=9913 GN=ACADM PE=2 SV=1	7.02498e+06	5.67259e+06	17351416	3.05341e+06	5321420	3.73853e+06	2.60608e+06	2434732	1.02248e+06	0	2557530	2847568	2742087	2041722	7.02706e+06	2.03153e+06	3.45901		X	58414552	0.0103414
Q2KIU7	RSPH9	Radial spoke head protein 9 homolog OS=Bos taurus OX=9913 GN=RSPH9 PE=2 SV=1	3.63339e+06	5439404	11835837	3219735	9.48561e+06	4.06191e+06	2811355	1259876	1.05075e+06	0	5391231	3315635	3989898	2.09724e+06	6.27931e+06	2.4895e+06	2.52232		X	5.75919e+07	0.0101958
A2VE36	PRSS45	Serine protease 45 OS=Bos taurus OX=9913 GN=PRSS45 PE=2 SV=1	4165228	672232	1.93511e+07	6.49324e+06	6536370	3225663	3.43608e+06	1.05629e+06	1.99181e+06	117137	5.96475e+06	681126	1.6075e+06	1.93338e+06	6.74064e+06	2.09851e+06	3.21211			57231930	0.010132
Q769I5	MET	Hepatocyte growth factor receptor OS=Bos taurus OX=9913 GN=MET PE=2 SV=1	4272565	3995684	3591434	1768849	3506185	4.96478e+06	4.58393e+06	6773625	5830565	9.66766e+06	2677309	1.77751e+06	1535349	1872805	3.68325e+06	4.33985e+06		1.17827		56818264	0.0100588
P15497	APOA1	Apolipoprotein A-I OS=Bos taurus OX=9913 GN=APOA1 PE=1 SV=3	1972480	5.57878e+06	3.85558e+06	6793512	2437163	1.77374e+06	3054600	5048145	0	5.42732e+06	5.26034e+06	14550262	784746	194288	3.73521e+06	4.28996e+06		1.14852		5.6731e+07	0.0100434
Q2YDN4	CCDC105	Coiled-coil domain-containing protein 105 OS=Bos taurus OX=9913 GN=CCDC105 PE=2 SV=1	3.97874e+06	6371093	13629343	1.56264e+06	6173132	4.59946e+06	2088787	3.07198e+06	2.51518e+06	0	3468614	2129092	3.87756e+06	2539377	6.0524e+06	2.46132e+06	2.459		X	56005004	0.00991484
Q0VC36	SFN	14-3-3 protein sigma OS=Bos taurus OX=9913 GN=SFN PE=2 SV=1	3453438	7660752	6431475	1.61907e+06	4038384	3059722	5.46083e+06	3670548	1.76349e+06	1.40107e+06	6.13858e+06	6.14543e+06	1.91429e+06	2.41756e+06	4.37714e+06	3.61397e+06	1.21117			55174632	0.00976783
Q3MHP2	RAB11B	Ras-related protein Rab-11B OS=Bos taurus OX=9913 GN=RAB11B PE=2 SV=3	4.20746e+06	6.08606e+06	7.03348e+06	1132606	5700316	2.27916e+06	4747925	3.03959e+06	1.42426e+06	1.35602e+06	5.05107e+06	8.04797e+06	2816660	2132004	4.40651e+06	3.57694e+06	1.23192			5.50546e+07	0.00974657
P68509	YWHAH	14-3-3 protein eta OS=Bos taurus OX=9913 GN=YWHAH PE=1 SV=2	3304039	7660752	5.97842e+06	1.61907e+06	4127477	3059722	5.46083e+06	3612407	1.68456e+06	1.40107e+06	6.13858e+06	6.14543e+06	1.91429e+06	2.41756e+06	4.29158e+06	3.59684e+06	1.19315			5.45242e+07	0.00965268
Q0IIG5	PFKM	ATP-dependent 6-phosphofructokinase, muscle type OS=Bos taurus OX=9913 GN=PFKM PE=2 SV=1	2.38342e+06	5218643	1.46768e+07	5444508	2824369	4.33011e+06	1779595	1.85671e+06	1095582	472554	4.86712e+06	2.8221e+06	4.41195e+06	2244268	5.81298e+06	2.44373e+06	2.37873		X	5.44277e+07	0.0096356
P56701	PSMD2	26S proteasome non-ATPase regulatory subunit 2 OS=Bos taurus OX=9913 GN=PSMD2 PE=1 SV=2	6725590	4.40876e+06	1.37181e+07	9.14725e+06	3.68583e+06	3116517	1.50485e+06	1.02099e+06	1.71399e+06	782930	3.07107e+06	1.2401e+06	2.05699e+06	1837623	6800339	1.65357e+06	4.11252		X	5.40306e+07	0.00956529
Q32KL2	PSMB5	Proteasome subunit beta type-5 OS=Bos taurus OX=9913 GN=PSMB5 PE=1 SV=1	3.88654e+06	5.08542e+06	15475526	5795152	3843619	2.97048e+06	2.08031e+06	2.11481e+06	1.23881e+06	645844	4252292	3.05383e+06	1764477	1.64206e+06	6.17612e+06	2.09905e+06	2.94234		X	5.38492e+07	0.00953318
F1N152	HTRA1	Serine protease HTRA1 OS=Bos taurus OX=9913 GN=HTRA1 PE=2 SV=1	494044	0	4.24357e+06	1.23695e+07	5927004	2191538	3.6826e+06	10760026	4324384	1707843	3858565	2.98422e+06	731972	553231	4.20428e+06	3.57536e+06	1.1759			5.38285e+07	0.00952952
P84080	ARF1	ADP-ribosylation factor 1 OS=Bos taurus OX=9913 GN=ARF1 PE=1 SV=2	6035898	3657641	9.09969e+06	4.94296e+06	7117778	2693588	1722965	5.06383e+06	288269	1225138	6.39633e+06	1749506	1644383	1659093	5.59126e+06	2.46869e+06	2.26487		x	53297064	0.00943544
Q58DK1	CPT1B	Carnitine O-palmitoyltransferase 1, muscle isoform OS=Bos taurus OX=9913 GN=CPT1B PE=2 SV=1	2122465	1278996	1.15602e+07	5.32477e+06	1498533	5.89732e+06	2313202	2470910	1799754	125756	9.66925e+06	3035687	5.11548e+06	644214	4.61372e+06	3.14678e+06	1.46617			52856556	0.00935745
P01030	C4	Complement C4 (Fragments) OS=Bos taurus OX=9913 GN=C4 PE=1 SV=2	3386646	1156055	5236711	8.94614e+06	7.13227e+06	1.09009e+06	3334547	5.31257e+06	525415	2020346	8693853	2.06059e+06	1197042	2487201	4.49132e+06	3.20395e+06	1.40181			5.25795e+07	0.0093084
Q3T0W4	PPP1R7	Protein phosphatase 1 regulatory subunit 7 OS=Bos taurus OX=9913 GN=PPP1R7 PE=1 SV=1	2880126	5.23754e+06	11308557	2081032	3457322	3.37251e+06	4446760	2.66533e+06	2.5121e+06	0	6256974	3.66482e+06	2282372	2354167	4.72285e+06	3.02282e+06	1.5624			5.25196e+07	0.0092978
Q32KZ9	TEKT1	Tektin-1 OS=Bos taurus OX=9913 GN=TEKT1 PE=2 SV=1	2.09446e+06	5076981	1.18527e+07	4.75301e+06	2.2084e+06	3718290	865654	758014	1982522	0	3.64281e+06	11967166	2.20426e+06	1336828	4.95064e+06	2.84466e+06	1.74033			52461071	0.00928744
O46563	ATP6V1H	V-type proton ATPase subunit H OS=Bos taurus OX=9913 GN=ATP6V1H PE=2 SV=2	6.11167e+06	4.30947e+06	1.39559e+07	2678731	5.32703e+06	3.95884e+06	2028637	1.06022e+06	1.6183e+06	406024	4046997	3649704	1181555	1.56124e+06	6.05695e+06	1.94408e+06	3.11558		X	5.18943e+07	0.00918711
P56541	DNASE2	Deoxyribonuclease-2-alpha OS=Bos taurus OX=9913 GN=DNASE2 PE=2 SV=2	811626	2.77366e+06	1.1856e+07	8513524	4908074	1684464	4083694	7.20926e+06	335160	232521	4.20117e+06	4.36641e+06	185874	674274	5.09123e+06	2.66105e+06	1.91324			51835751	0.00917673
A7E371	PROCA1	Protein PROCA1 OS=Bos taurus OX=9913 GN=PROCA1 PE=2 SV=2	1893968	298354	13976247	590530	3240481	6436906	1933236	276256	1435342	0	10520256	5975427	5.01012e+06	0	4.40608e+06	3.14383e+06	1.4015			51587123	0.00913272
Q08DA1	ATP1A1	Sodium/potassium-transporting ATPase subunit alpha-1 OS=Bos taurus OX=9913 GN=ATP1A1 PE=1 SV=1	5.91935e+06	8.07265e+06	10125255	1432609	6794453	2356104	3.01515e+06	1998487	1.98583e+06	687659	3.11248e+06	1.37808e+06	1.97572e+06	2.63733e+06	5783403	2.09884e+06	2.75552		X	51491157	0.00911573
P05630	ATP5F1D	ATP synthase subunit delta, mitochondrial OS=Bos taurus OX=9913 GN=ATP5F1D PE=1 SV=2	3616217	2152211	5.69968e+06	2.46348e+07	1597016	1.37033e+06	1.7869e+06	178094	3.14089e+06	0	1.09838e+06	1.41631e+06	1725550	2735325	6.51171e+06	1.51018e+06	4.31187			51151705	0.00905563
Q2HJ54	PITPNA	Phosphatidylinositol transfer protein alpha isoform OS=Bos taurus OX=9913 GN=PITPNA PE=1 SV=3	3531945	2815841	6167169	897062	1.0273e+07	2.97254e+06	2.79e+06	2179720	2.56317e+06	589754	5897060	3.02194e+06	3.07204e+06	4086832	4.44293e+06	3.02506e+06	1.46871			5.08581e+07	0.00900365
Q2TA29	RAB11A	Ras-related protein Rab-11A OS=Bos taurus OX=9913 GN=RAB11A PE=2 SV=3	3.84058e+06	5677769	6.87733e+06	926420	4834209	2.24097e+06	4.03227e+06	1888206	1.37025e+06	1.38324e+06	4.39917e+06	7117623	2.65558e+06	1.91101e+06	4.06621e+06	3.09467e+06	1.31394			49154623	0.00870208
P02662	CSN1S1	Alpha-S1-casein OS=Bos taurus OX=9913 GN=CSN1S1 PE=1 SV=2	2165656	388512	3520093	9580101	8.08227e+06	2502454	7726662	3125881	1.26989e+06	1113233	2.23093e+06	445968	2.90906e+06	4025414	4.37318e+06	2.85588e+06	1.53129			4.90861e+07	0.00868995
Q2KJE4	ETFA	Electron transfer flavoprotein subunit alpha, mitochondrial OS=Bos taurus OX=9913 GN=ETFA PE=2 SV=1	3.04365e+06	2172281	2.27407e+07	1.57498e+06	3.45603e+06	3626299	3094885	686353	1806624	0	1.97681e+06	644134	2341525	1916233	6.10232e+06	1.55832e+06	3.91596			49080468	0.00868895
Q5E9I6	ARF3	ADP-ribosylation factor 3 OS=Bos taurus OX=9913 GN=ARF3 PE=2 SV=3	6.01568e+06	3.48935e+06	8.40505e+06	3260455	6.45174e+06	2551420	1562444	4975757	234134	1.13249e+06	6.21789e+06	1467596	1557188	1587990	5028950	2.34194e+06	2.14735		X	4.89092e+07	0.00865863
Q2HJ58	PRPS1	Ribose-phosphate pyrophosphokinase 1 OS=Bos taurus OX=9913 GN=PRPS1 PE=2 SV=3	5.11204e+06	8946684	1.56369e+07	2.14988e+06	4889543	2230371	2821206	1174112	658618	676028	1073865	582032	884822	1.99257e+06	6.49423e+06	1.23291e+06	5.26741		X	4.88286e+07	0.00864437
P42029	NDUFA8	NADH dehydrogenase [ubiquinone] 1 alpha subcomplex subunit 8 OS=Bos taurus OX=9913 GN=NDUFA8 PE=1 SV=2	2462089	5279534	14755920	1.37227e+06	6759613	4.2979e+06	3.0033e+06	413818	1.01143e+06	0	3641627	0	3.24762e+06	2571446	5.82122e+06	1.73616e+06	3.35294		X	4.88166e+07	0.00864223
Q5E9F9	PSMC2	26S proteasome regulatory subunit 7 OS=Bos taurus OX=9913 GN=PSMC2 PE=2 SV=3	3.95631e+06	3304715	1.06621e+07	3.32565e+06	8586712	2.63748e+06	2.58724e+06	1852917	628910	580652	3714670	916992	2.48077e+06	3096958	5.41216e+06	1.98239e+06	2.73012		X	4.83321e+07	0.00855646
P11179	DLST	Dihydrolipoyllysine-residue succinyltransferase component of 2-oxoglutarate dehydrogenase complex, mitochondrial OS=Bos taurus OX=9913 GN=DLST PE=1 SV=2	2146463	4.80549e+06	7.46681e+06	3.29568e+06	4192740	2702618	3233738	819187	377969	0	3327113	9633964	4.33059e+06	1011804	4.10163e+06	2.8418e+06	1.44332			47344172	0.00838157
A2VDL6	ATP1A2	Sodium/potassium-transporting ATPase subunit alpha-2 OS=Bos taurus OX=9913 GN=ATP1A2 PE=1 SV=1	4176371	7.54085e+06	1.04629e+07	842992	6794453	2.34123e+06	2488414	1490739	1.88197e+06	687659	3.11248e+06	1.37808e+06	1786452	1.96384e+06	5.3598e+06	1.8487e+06	2.89922		X	4.69484e+07	0.0083115
Q3T0X5	PSMA1	Proteasome subunit alpha type-1 OS=Bos taurus OX=9913 GN=PSMA1 PE=1 SV=1	5773311	5.04813e+06	9.78868e+06	5825268	2809786	2036625	413584	1056386	1071064	0	4415976	6.24668e+06	1196073	1.16195e+06	5213632	1.94521e+06	2.68024		X	4.68435e+07	0.00829293
Q32P85	DYNLRB2	Dynein light chain roadblock-type 2 OS=Bos taurus OX=9913 GN=DYNLRB2 PE=3 SV=1	2.09958e+06	1.26621e+07	9890175	2.23611e+06	4.06153e+06	4399065	1.78002e+06	1690253	1.27137e+06	0	2.27438e+06	438270	2.20871e+06	1694159	5.89143e+06	1.41964e+06	4.14993		X	46705721	0.00826854
P12763	AHSG	Alpha-2-HS-glycoprotein OS=Bos taurus OX=9913 GN=AHSG PE=1 SV=2	4631529	1985183	0	5.97945e+06	12847825	1424896	1996714	7291913	2.4976e+06	2.08666e+06	3342883	2.56934e+06	0	0	4.47815e+06	2.47314e+06	1.81071			46653985	0.00825938
Q3T114	RIDA	2-iminobutanoate/2-iminopropanoate deaminase OS=Bos taurus OX=9913 GN=RIDA PE=2 SV=3	2.03748e+06	1.12885e+07	1.35487e+07	868884	8.91874e+06	0	1678149	0	550995	949786	1.922e+06	1.85935e+06	1400714	1500456	6.11039e+06	1.23268e+06	4.95699		X	4.65238e+07	0.00823633
P13619	ATP5PB	ATP synthase F(0) complex subunit B1, mitochondrial OS=Bos taurus OX=9913 GN=ATP5PB PE=1 SV=2	723462	1058303	10010427	1.50566e+07	2.52138e+06	2.19987e+06	3.21742e+06	1.43232e+06	871222	0	4.7509e+06	2.45674e+06	1.09636e+06	954875	5.26168e+06	1.84748e+06	2.84803			46349914	0.00820555
Q32LB7	ATP6V1E2	V-type proton ATPase subunit E 2 OS=Bos taurus OX=9913 GN=ATP6V1E2 PE=2 SV=1	4262905	9.36845e+06	9070107	1.3398e+06	4294928	1.22403e+06	2307832	1.78007e+06	1258448	1.39121e+06	3.10087e+06	3152989	1402646	2.35857e+06	4.9267e+06	2.09408e+06	2.35268		X	4.63128e+07	0.00819899
Q58CS8	GNPTG	N-acetylglucosamine-1-phosphotransferase subunit gamma OS=Bos taurus OX=9913 GN=GNPTG PE=1 SV=4	5.48904e+06	1652631	5.57272e+06	1.62231e+06	3.42451e+06	1698882	7481619	7301844	756598	2452743	4013492	3660277	844630	63053.5	3.24335e+06	3.32178e+06		1.02418		4.60343e+07	0.00814968
Q1RMX2	UBE2D2	Ubiquitin-conjugating enzyme E2 D2 OS=Bos taurus OX=9913 GN=UBE2D2 PE=2 SV=1	7820770	316416	19015331	4.91639e+06	477264	2.36141e+06	1.02344e+06	1702087	1.73332e+06	0	3482788	156975	2.19592e+06	297594	5.81793e+06	1.32402e+06	4.39416			4.54997e+07	0.00805503
Q8WMY2	FDPS	Farnesyl pyrophosphate synthase OS=Bos taurus OX=9913 GN=FDPS PE=1 SV=1	2321914	1748619	1.40075e+07	3.59849e+06	4.62504e+06	4.45877e+06	877075	1.69101e+06	559140	0	3.53959e+06	4.45192e+06	1614613	1451797	5.12671e+06	1.77314e+06	2.89132		X	44945429	0.00795691
Q3SYS7	IQCF1	IQ domain-containing protein F1 OS=Bos taurus OX=9913 GN=IQCF1 PE=2 SV=1	4311771	1499930	9729854	276236	3.10583e+06	4.79226e+06	1.68415e+06	1307755	816198	0	8013151	3611559	4.25965e+06	1273321	3.95265e+06	2.62072e+06	1.50823			44681662	0.00791021
P05307	P4HB	Protein disulfide-isomerase OS=Bos taurus OX=9913 GN=P4HB PE=1 SV=1	736675	1.96469e+06	14282305	4.05754e+06	3.73158e+06	1.5231e+06	960952	4.07594e+06	2.11237e+06	3.12082e+06	2109003	3.4687e+06	734536	1.51503e+06	4382647	2.26217e+06	1.93736			4.43932e+07	0.00785915
Q3MHR0	LYPLA1	Acyl-protein thioesterase 1 OS=Bos taurus OX=9913 GN=LYPLA1 PE=2 SV=1	1.19412e+06	103966	1.88785e+07	4.47038e+06	6483730	2000235	2911862	1.97854e+06	1.89433e+06	0	1672707	856200	794388	798152	5.52183e+06	1.36327e+06	4.05043			44037144	0.00779611
Q3ZCF7	UBE2D3	Ubiquitin-conjugating enzyme E2 D3 OS=Bos taurus OX=9913 GN=UBE2D3 PE=2 SV=1	7776627	316416	18979811	4043101	328508	2.35907e+06	1.00281e+06	1.62461e+06	1.68085e+06	0	3433066	0	2139118	284666	5.63392e+06	1270641	4.43392			43968661	0.00778398
Q08DW2	PRPSAP1	Phosphoribosyl pyrophosphate synthase-associated protein 1 OS=Bos taurus OX=9913 GN=PRPSAP1 PE=2 SV=1	3.00209e+06	2.21858e+06	12441981	4.74874e+06	4066755	2.58228e+06	1795191	678546	1.86738e+06	732141	3.26369e+06	2961036	555526	2.32256e+06	4.8434e+06	1.77201e+06	2.73328		X	4.32365e+07	0.00765437
Q3T0K1	CALU	Calumenin OS=Bos taurus OX=9913 GN=CALU PE=2 SV=1	2199185	1520762	4636345	8846321	3.31027e+06	1876563	980016	3025533	1226886	1.39354e+06	1.42527e+06	12013592	0	405543	3.73157e+06	2.5588e+06	1.45833			42859834	0.00758768
P20000	ALDH2	Aldehyde dehydrogenase, mitochondrial OS=Bos taurus OX=9913 GN=ALDH2 PE=1 SV=2	3844847	2178619	8668394	7.76233e+06	3.95807e+06	2669775	2448931	378676	272754	0	2914034	269180	2.90018e+06	4511418	4.84701e+06	1.7119e+06	2.83137		X	4.27772e+07	0.00757306
P81401	VIP	VIP peptides OS=Bos taurus OX=9913 GN=VIP PE=1 SV=2	0	426697	1.53463e+06	0	0	783048	1479591	0	0	2.02598e+07	0	18223340	0	0	457396	4.99534e+06		10.9212		4.27071e+07	0.00756064
Q04467	IDH2	Isocitrate dehydrogenase [NADP], mitochondrial OS=Bos taurus OX=9913 GN=IDH2 PE=1 SV=2	5.84672e+06	4.26572e+06	6259798	3.05034e+06	2.20776e+06	2.51512e+06	1215205	1.94115e+06	6125994	0	2404474	3616106	1294793	1696444	4.02424e+06	2.28677e+06	1.75979			42439617	0.00751329
Q3SZF2	ARF4	ADP-ribosylation factor 4 OS=Bos taurus OX=9913 GN=ARF4 PE=2 SV=3	4.8324e+06	3.79739e+06	8075284	3645979	5.59564e+06	2.57144e+06	1.10284e+06	1.17267e+06	0	1173719	5.94278e+06	1.66713e+06	1.22489e+06	1441010	4.75302e+06	1.71563e+06	2.77042		X	4.22432e+07	0.00747851
Q6QRN6	NAXE	NAD(P)H-hydrate epimerase OS=Bos taurus OX=9913 GN=NAXE PE=2 SV=1	1.17714e+06	1.3837e+06	1.33785e+07	8537030	3.2335e+06	1.88146e+06	2491726	1.38589e+06	809574	881286	2.19013e+06	1.15196e+06	1.51469e+06	1967301	4.93189e+06	1.54907e+06	3.18378			4.19839e+07	0.00743261
Q02373	NDUFB10	NADH dehydrogenase [ubiquinone] 1 beta subcomplex subunit 10 OS=Bos taurus OX=9913 GN=NDUFB10 PE=1 SV=2	2.38989e+06	3065399	1.51193e+07	2031499	2791026	3.92088e+06	2.45563e+06	746606	1.25794e+06	0	3.10086e+06	1912589	1733261	1175620	4.88634e+06	1.54781e+06	3.15693		X	4.17005e+07	0.00738245
Q9TTS3	ACACA	Acetyl-CoA carboxylase 1 OS=Bos taurus OX=9913 GN=ACACA PE=2 SV=1	5885206	2.50557e+06	7388184	3215177	2.3377e+06	23789	3.79587e+06	1.5278e+06	490491	1.3859e+06	4.57955e+06	3.20024e+06	1.42948e+06	3192820	3.55927e+06	2.45027e+06	1.4526			40957777	0.00725095
P00921	CA2	Carbonic anhydrase 2 OS=Bos taurus OX=9913 GN=CA2 PE=1 SV=3	1.43046e+06	2.65929e+06	1.75368e+07	1.87686e+06	4.82109e+06	2200311	1520390	106720	1.30793e+06	0	3.51157e+06	856369	1.03637e+06	1.86698e+06	5.08747e+06	1.27579e+06	3.9877		X	40731137	0.00721083
O97764	CRYZ	Zeta-crystallin OS=Bos taurus OX=9913 GN=CRYZ PE=2 SV=2	2.77495e+06	4.52408e+06	7.02862e+06	1.11473e+06	5528143	2590200	3.0334e+06	1.25621e+06	0	1035344	2626681	3.93493e+06	1558830	3.5419e+06	3926785	2.12341e+06	1.84928			40548011	0.00717841
Q08DP0	PGM1	Phosphoglucomutase-1 OS=Bos taurus OX=9913 GN=PGM1 PE=2 SV=1	4.15181e+06	2501554	1.07676e+07	4.54583e+06	3217650	1.5782e+06	1194613	2.18874e+06	1.21921e+06	642335	3381881	2.08989e+06	1001791	1893278	4.46044e+06	1.70147e+06	2.62153		X	4.03744e+07	0.00714767
Q865R1	PAOX	Peroxisomal N(1)-acetyl-spermine/spermidine oxidase OS=Bos taurus OX=9913 GN=PAOX PE=1 SV=3	5.33913e+06	1472967	14104694	1.37289e+06	4434063	1.76959e+06	1991838	564782	388778	835080	2394673	582714	1991271	2419525	4.74889e+06	1.39608e+06	3.40158		X	3.9662e+07	0.00702155
P62894	CYCS	Cytochrome c OS=Bos taurus OX=9913 GN=CYCS PE=1 SV=2	9.49463e+06	588470	0	3.92886e+06	2876152	1295736	5.84421e+06	0	1.61688e+06	0	7901901	3252211	541327	2.06129e+06	3.03064e+06	2.65223e+06	1.14268			39401672	0.00697547
Q8MJ24	LOXL4	Lysyl oxidase homolog 4 OS=Bos taurus OX=9913 GN=LOXL4 PE=2 SV=1	93459.5	0	6.40732e+06	2.62632e+07	470938	120950	510696	4.16297e+06	442367	692599	0	228229	0	0	5.55932e+06	754607	7.36717			3.93928e+07	0.00697389
O62768	TXNRD1	Thioredoxin reductase 1, cytoplasmic OS=Bos taurus OX=9913 GN=TXNRD1 PE=2 SV=3	2.28242e+06	2778642	1.71266e+07	4815329	3225563	1.36763e+06	966032	714587	1362013	0	291971	2.16715e+06	1.02568e+06	1157650	5.26603e+06	960636	5.48181		X	39281250	0.00695415
Q5E9H9	ABHD10	Mycophenolic acid acyl-glucuronide esterase, mitochondrial OS=Bos taurus OX=9913 GN=ABHD10 PE=2 SV=1	2718671	2.90982e+06	10526139	8454001	1050857	3500201	1.19785e+06	688926	2.0132e+06	0	2230028	291701	2757608	553802	4.85995e+06	1.21664e+06	3.99457		X	3.88928e+07	0.00688538
O77834	PRDX6	Peroxiredoxin-6 OS=Bos taurus OX=9913 GN=PRDX6 PE=1 SV=3	2.79028e+06	4161809	12604255	1.71807e+06	2470304	1714335	2186267	953071	1825305	985420	1.29458e+06	1586777	2.22109e+06	2.20463e+06	4.24317e+06	1657142	2.56054			38716183	0.00685411
Q2YDE8	FAM71D	Protein FAM71D OS=Bos taurus OX=9913 GN=FAM71D PE=2 SV=1	1903932	780302	8.58475e+06	7.97528e+06	2280231	5138751	1513597	1.24674e+06	793844	0	3627164	2.95135e+06	1.61717e+06	240899	4443874	1.49885e+06	2.96486		X	38654014	0.00684311
Q2KJH1	BMP4	Bone morphogenetic protein 4 OS=Bos taurus OX=9913 GN=BMP4 PE=2 SV=1	1650165	823870	4.71665e+06	5.70271e+06	3889479	2.70936e+06	3.84316e+06	3525048	2.19444e+06	1.2808e+06	688373	6713131	13701.5	855922	3.24871e+06	2.38932e+06	1.35968			3.86068e+07	0.00683475
Q06807	TEK	Angiopoietin-1 receptor OS=Bos taurus OX=9913 GN=TEK PE=2 SV=1	0	0	0	1.19987e+07	4852576	0	3.04217e+06	2.01261e+06	0	0	0	1.6207e+07	0	0	2.80855e+06	2.65773e+06	1.05675			38113095	0.00674734
P04394	NDUFV2	NADH dehydrogenase [ubiquinone] flavoprotein 2, mitochondrial OS=Bos taurus OX=9913 GN=NDUFV2 PE=1 SV=3	3047262	4648605	6.49912e+06	2300950	3660204	4743873	2.3813e+06	786432	1.34602e+06	0	1.37838e+06	1.73933e+06	3319006	2.13988e+06	4.15e+06	1.63629e+06	2.53622		x	3.79904e+07	0.00672562
Q2YDM5	TEPP	Testis, prostate and placenta-expressed protein OS=Bos taurus OX=9913 GN=TEPP PE=2 SV=1	1.18095e+06	1790910	2.20042e+07	3821982	2202287	823613	713022	752867	1.56145e+06	0	1560649	956547	0	519421	5.30399e+06	757994	6.99739		X	37887867	0.00670747
Q5EA61	CKB	Creatine kinase B-type OS=Bos taurus OX=9913 GN=CKB PE=1 SV=1	1900387	8.26517e+06	8008248	5.31006e+06	4502005	1175851	985428	420866	360588	550356	2235301	3.51703e+06	121927	312826	4.86029e+06	1.06304e+06	4.57206		X	37666042	0.0066682
Q32KW9	IRGC	Interferon-inducible GTPase 5 OS=Bos taurus OX=9913 GN=IRGC PE=2 SV=1	388570	0	1.26008e+07	13912900	381815	1681913	197326	0	0	0	3.19589e+06	3.07161e+06	1.81966e+06	47196.5	4.82767e+06	1.04146e+06	4.63548			37297679	0.00660299
Q28193	FURIN	Furin OS=Bos taurus OX=9913 GN=FURIN PE=1 SV=1	4545042	750486	5323626	2364021	4588087	2208059	1.11831e+06	2388143	5476963	2.02764e+06	3221487	1299994	43467.5	1748369	3.29655e+06	2.16555e+06	1.52227			3.71037e+07	0.00656865
Q2KJH9	ALDH9A1	4-trimethylaminobutyraldehyde dehydrogenase OS=Bos taurus OX=9913 GN=ALDH9A1 PE=2 SV=1	912402	5235368	3227489	8319940	3.2743e+06	2945009	2849141	1167527	2.42218e+06	873725	1.64673e+06	2.08807e+06	576782	1.43817e+06	3.98575e+06	1.63279e+06	2.44107		X	3.69768e+07	0.00654618
Q5E9F7	CFL1	Cofilin-1 OS=Bos taurus OX=9913 GN=CFL1 PE=2 SV=3	695384	1.99118e+06	9.97282e+06	5.68178e+06	5157072	2116636	1.58003e+06	564488	995380	580862	2.47453e+06	3285496	502384	1.10671e+06	4.26914e+06	1.38623e+06	3.07967		X	3.67047e+07	0.00649802
O46631	SIRPA	Tyrosine-protein phosphatase non-receptor type substrate 1 OS=Bos taurus OX=9913 GN=SIRPA PE=2 SV=1	170048	785696	2.16643e+07	3.7084e+06	496126	2.51438e+06	646994	2711579	179736	1230248	2199118	0	209542	171058	4.88982e+06	918534	5.3235			3.66872e+07	0.00649491
Q95121	SERPINF1	Pigment epithelium-derived factor OS=Bos taurus OX=9913 GN=SERPINF1 PE=1 SV=1	2656070	2.01807e+06	8.78817e+06	1528968	4.10368e+06	1.83895e+06	1.06514e+06	5.10327e+06	537160	966180	1.05694e+06	5851881	604151	514320	3.48898e+06	1.96238e+06	1.77794			36632939	0.00648531
Q02337	BDH1	D-beta-hydroxybutyrate dehydrogenase, mitochondrial OS=Bos taurus OX=9913 GN=BDH1 PE=1 SV=2	1553216	5.48406e+06	8141487	1.87505e+06	2.53283e+06	1.71161e+06	614340	390874	1.65574e+06	0	2834338	4230657	3.05963e+06	2096877	3.54971e+06	1.86031e+06	1.90813			3.61807e+07	0.00640525
P22439	PDHX	Pyruvate dehydrogenase protein X component OS=Bos taurus OX=9913 GN=PDHX PE=1 SV=3	2.21493e+06	4328096	1.21041e+07	1.46525e+06	3285523	2594847	1579148	424613	885369	0	2.90399e+06	1092161	1.64492e+06	1.51782e+06	4.33212e+06	1.256e+06	3.44914		X	36040769	0.00638047
P23935	NDUFA5	NADH dehydrogenase [ubiquinone] 1 alpha subcomplex subunit 5 OS=Bos taurus OX=9913 GN=NDUFA5 PE=1 SV=3	2701083	2.46384e+06	9.56561e+06	1.4797e+06	3.43223e+06	2149151	3601623	894587	2.79011e+06	0	2.33273e+06	1210237	1888767	1.45035e+06	3.63194e+06	1.77105e+06	2.05072			3.596e+07	0.00636618
Q3SZR5		UPF0573 protein C2orf70 homolog OS=Bos taurus OX=9913 PE=2 SV=1	2.54188e+06	1025922	13284777	2530760	3.94615e+06	3.30399e+06	1.28055e+06	721960	1632713	0	1.47045e+06	745401	1161680	2.30627e+06	4.43891e+06	1.16488e+06	3.81062		X	35952506	0.00636484
Q3T0R7	ACAA2	3-ketoacyl-CoA thiolase, mitochondrial OS=Bos taurus OX=9913 GN=ACAA2 PE=2 SV=1	2352508	7.67293e+06	8221928	1164912	2.36538e+06	4123118	1.67245e+06	631438	2417313	0	1.45798e+06	53777	2.89701e+06	828602	4.3168e+06	1.24482e+06	3.46781		X	3.58593e+07	0.00634835
Q0VCK0	ATIC	Bifunctional purine biosynthesis protein PURH OS=Bos taurus OX=9913 GN=ATIC PE=2 SV=1	1248288	4.33201e+06	7.07299e+06	2.86618e+06	4564163	1946850	1.23716e+06	922126	1119129	34472	2.85912e+06	4294578	1073735	2193205	3.67175e+06	1.71669e+06	2.13885			35763995	0.00633147
P25708	NDUFV1	NADH dehydrogenase [ubiquinone] flavoprotein 1, mitochondrial OS=Bos taurus OX=9913 GN=NDUFV1 PE=1 SV=2	2402031	2.67417e+06	9584766	3.28334e+06	3346122	3534522	1.26644e+06	312017	1.85023e+06	0	2.30888e+06	2862492	1.07022e+06	1181111	4137492	1.35642e+06	3.05029		X	35676348	0.00631596
Q28205	TBCD	Tubulin-specific chaperone D OS=Bos taurus OX=9913 GN=TBCD PE=1 SV=1	2.25391e+06	4.39395e+06	7.3663e+06	5.96656e+06	3781919	1576446	922008	1297266	1.19027e+06	107347	1.94179e+06	2169235	590793	1.90725e+06	4223180	1.26574e+06	3.33652		X	35465036	0.00627855
A8YXY3	SELENOF	Selenoprotein F OS=Bos taurus OX=9913 GN=SELENOF PE=2 SV=2	1.52325e+06	836034	3.89768e+06	6.49175e+06	2025903	2.52417e+06	2.3314e+06	3881689	2296713	2.04627e+06	4.49017e+06	1170751	622063	865282	2.88313e+06	2.21304e+06	1.30279			3.50031e+07	0.00619677
A3KMV5	UBA1	Ubiquitin-like modifier-activating enzyme 1 OS=Bos taurus OX=9913 GN=UBA1 PE=2 SV=1	1.72927e+06	4.24594e+06	9.94376e+06	3142427	4.0589e+06	1608262	1256979	617271	385173	236592	1678115	2.85957e+06	1.24208e+06	1711766	4121429	1248443	3.30126		X	34716118	0.00614596
B5SY89	PRNP	Major prion protein OS=Bos indicus x Bos taurus OX=30522 GN=PRNP PE=1 SV=2	4057032	4213530	9178304	2179389	2704858	956040	2466665	1.79893e+06	1.63392e+06	2.09233e+06	1217843	514174	549292	1101462	3.88153e+06	1.42183e+06	2.72996		X	34663760	0.00613669
P10279	PRNP	Major prion protein OS=Bos taurus OX=9913 GN=PRNP PE=1 SV=2	4057032	4213530	9178304	2179389	2704858	956040	2466665	1.79893e+06	1.63392e+06	2.09233e+06	1217843	514174	549292	1101462	3.88153e+06	1.42183e+06	2.72996		X	34663760	0.00613669
Q5UJI7	PRNP	Major prion protein OS=Bos indicus OX=9915 GN=PRNP PE=3 SV=2	4057032	4213530	9178304	2179389	2704858	956040	2466665	1.79893e+06	1.63392e+06	2.09233e+06	1217843	514174	549292	1101462	3.88153e+06	1.42183e+06	2.72996		X	34663760	0.00613669
Q02375	NDUFS4	NADH dehydrogenase [ubiquinone] iron-sulfur protein 4, mitochondrial OS=Bos taurus OX=9913 GN=NDUFS4 PE=1 SV=1	3.41629e+06	1.41814e+06	8.99765e+06	6188859	1.47497e+06	2661377	571977	392332	982612	0	5099108	1372284	847778	413634	4026215	1.20997e+06	3.32754		X	3.3837e+07	0.00599033
P38408	GNA14	Guanine nucleotide-binding protein subunit alpha-14 OS=Bos taurus OX=9913 GN=GNA14 PE=2 SV=1	657974	1.2478e+06	1.07485e+07	2071230	1812133	2.00819e+06	2.57216e+06	2877461	365343	539263	2.58136e+06	5.11455e+06	687833	361898	3.09097e+06	1.88748e+06	1.63762			3.36457e+07	0.00595646
Q2HJ97	PHB2	Prohibitin-2 OS=Bos taurus OX=9913 GN=PHB2 PE=2 SV=1	2956792	4.36722e+06	5.19642e+06	3777766	794928	4380155	2772576	380122	1116572	0	2000543	1.20268e+06	2517664	2012622	3578881	1.50035e+06	2.38537		X	33476069	0.00592643
Q58DH9	NAGA	Alpha-N-acetylgalactosaminidase OS=Bos taurus OX=9913 GN=NAGA PE=2 SV=1	1675280	3026633	4252006	4.31322e+06	4780460	2.84028e+06	1042932	2.09514e+06	358650	4555797	1858345	390900	420322	1689664	3.48131e+06	1.55147e+06	2.24388		X	3.32996e+07	0.00589519
Q28034	PRKCSH	Glucosidase 2 subunit beta OS=Bos taurus OX=9913 GN=PRKCSH PE=2 SV=1	1031695	1.11888e+06	4747438	2.74301e+06	758316	2.20721e+06	2.50792e+06	5170053	0	4.25052e+06	2.2121e+06	3.06516e+06	3065806	269322	2.10109e+06	2.56761e+06		1.22204		33147439	0.00586825
Q58CP0	IDH3G	Isocitrate dehydrogenase [NAD] subunit gamma, mitochondrial OS=Bos taurus OX=9913 GN=IDH3G PE=2 SV=1	2.88524e+06	1477773	1.70934e+07	5003044	1.53048e+06	2.24778e+06	0	0	65693	0	714048	816632	575479	570874	5.03962e+06	342841	14.6996		X	32980453	0.00583869
O77784	IDH3B	Isocitrate dehydrogenase [NAD] subunit beta, mitochondrial OS=Bos taurus OX=9913 GN=IDH3B PE=2 SV=2	1853306	1071563	11074649	4.06287e+06	1.93768e+06	2.94058e+06	1616031	598742	1.98299e+06	0	1971655	526270	1588646	1.68646e+06	3.82344e+06	1.24635e+06	3.06771			32911446	0.00582647
P62803		Histone H4 OS=Bos taurus OX=9913 PE=1 SV=2	2.08489e+06	2.72449e+06	7158178	66337.5	2.93169e+06	3.17288e+06	963680	1232640	820080	328803	4.55985e+06	231178	3890423	2.27301e+06	3.02308e+06	1.78746e+06	1.69127			3.24381e+07	0.00574268
Q2KIW6	PSMC6	26S proteasome regulatory subunit 10B OS=Bos taurus OX=9913 GN=PSMC6 PE=2 SV=1	5.99844e+06	3.08426e+06	6.43333e+06	788519	5.80264e+06	2374737	339505	1018543	486733	0	1804141	1493338	1545730	1184127	4080320	984015	4.14661		X	32354037	0.00572779
Q2HJH2	RAB1B	Ras-related protein Rab-1B OS=Bos taurus OX=9913 GN=RAB1B PE=2 SV=1	2.76214e+06	8.62199e+06	3.15107e+06	161256	4.59222e+06	1.15169e+06	3100911	490993	190876	526324	1.83414e+06	4146843	404632	1198845	3.40673e+06	1.4867e+06	2.29148			32333930	0.00572423
Q29RT1	LYZL6	Lysozyme-like protein 6 OS=Bos taurus OX=9913 GN=LYZL6 PE=2 SV=1	1898921	4.838e+06	5.88434e+06	2.54875e+06	2.62689e+06	2.0155e+06	2246523	1507500	1070298	319536	2999966	491766	1693107	1.97097e+06	3.30207e+06	1.53746e+06	2.14774		X	32112063	0.00568495
Q58CY6	FAM213B	Prostamide/prostaglandin F synthase OS=Bos taurus OX=9913 GN=FAM213B PE=2 SV=1	1.66752e+06	1.97841e+06	2819021	6.59045e+06	1.42095e+06	1.09447e+06	2326699	960660	703688	2091098	2254063	2250570	3.89393e+06	1899234	2.59514e+06	2.04749e+06	1.26747			3.19508e+07	0.0056564
P02666	CSN2	Beta-casein OS=Bos taurus OX=9913 GN=CSN2 PE=1 SV=2	2.63009e+06	73709	9458372	5.17571e+06	4748184	1098665	2.76215e+06	1192783	171904	560188	866826	342716	1.1083e+06	1.74549e+06	3.86412e+06	1.09379e+06	3.53277		X	31935080	0.00565362
Q9TTE1	SERPINA3-1	Serpin A3-1 OS=Bos taurus OX=9913 GN=SERPINA3-1 PE=1 SV=3	2.57301e+06	1.05571e+06	4.20689e+06	3.50314e+06	3842476	1455505	1.99734e+06	5592892	741630	553052	1.63469e+06	2827661	541501	148408	2772787	1.75465e+06	1.58025			30673897	0.00543035
P28800	SERPINF2	Alpha-2-antiplasmin OS=Bos taurus OX=9913 GN=SERPINF2 PE=1 SV=2	2.27338e+06	796798	4304798	3.37639e+06	2.75174e+06	1.36674e+06	998302	2201492	1.52558e+06	1782187	1.12497e+06	1.3996e+06	767612	5452376	2.47831e+06	1.90651e+06	1.29992			30121957	0.00533263
Q2TBG8	UCHL3	Ubiquitin carboxyl-terminal hydrolase isozyme L3 OS=Bos taurus OX=9913 GN=UCHL3 PE=2 SV=1	2838726	1268902	7870802	3.1042e+06	3.43693e+06	2056189	1.31276e+06	773828	921744	462248	2.29022e+06	727568	1126042	1.91786e+06	3.42929e+06	1.19153e+06	2.87805		X	3.0108e+07	0.00533017
P22444	BMP3	Bone morphogenetic protein 3 OS=Bos taurus OX=9913 GN=BMP3 PE=1 SV=2	1.95644e+06	0	9.37279e+06	2.55871e+06	1.11552e+06	2364187	0	2.38717e+06	2.94833e+06	2.72824e+06	2854096	936760	0	530784	2.89461e+06	1.54817e+06	1.8697			2.9753e+07	0.00526732
Q3ZBZ8	STIP1	Stress-induced-phosphoprotein 1 OS=Bos taurus OX=9913 GN=STIP1 PE=2 SV=1	1857160	6098548	4559788	857066	3.34818e+06	1990115	1203298	971008	390026	0	1826509	3389830	1885147	1332142	3.11848e+06	1.37475e+06	2.2684			29708817	0.00525949
P34943	NDUFA9	NADH dehydrogenase [ubiquinone] 1 alpha subcomplex subunit 9, mitochondrial OS=Bos taurus OX=9913 GN=NDUFA9 PE=1 SV=1	2.7051e+06	1.37313e+06	6.98567e+06	2.34192e+06	1718506	2820769	1981640	368046	1.0051e+06	0	3.28495e+06	536878	2858860	1647936	2.99085e+06	1.46043e+06	2.04793			29628509	0.00524528
P67774	PPP2CA	Serine/threonine-protein phosphatase 2A catalytic subunit alpha isoform OS=Bos taurus OX=9913 GN=PPP2CA PE=1 SV=1	928560	2.71627e+06	1.00106e+07	2.46805e+06	2.3128e+06	1.80968e+06	941930	253027	884752	0	2.08454e+06	2.23364e+06	1323061	1308039	3374324	1.12862e+06	2.98977			2.92749e+07	0.00518268
P42028	NDUFS8	NADH dehydrogenase [ubiquinone] iron-sulfur protein 8, mitochondrial OS=Bos taurus OX=9913 GN=NDUFS8 PE=1 SV=1	1033617	3.77859e+06	7531010	1.61619e+06	3293888	3945353	1607165	209036	556140	0	1801710	1071500	1.63704e+06	1078938	3533107	995191	3.55018		X	29160170	0.00516237
Q32LJ5	SPEM1	Spermatid maturation protein 1 OS=Bos taurus OX=9913 GN=SPEM1 PE=2 SV=2	1287752	0	6423530	4.00037e+06	1.48026e+06	4.87261e+06	629118	784182	461409	0	2996291	3.35221e+06	2.58722e+06	282620	3.01075e+06	1.38663e+06	2.17127			29157578	0.00516191
Q2KJ93	CDC42	Cell division control protein 42 homolog OS=Bos taurus OX=9913 GN=CDC42 PE=1 SV=1	1917403	1812444	5.35481e+06	3.06641e+06	1760185	2350904	3191370	2876695	631192	0	1812148	2.922e+06	888364	554711	2.71036e+06	1.60956e+06	1.68391			2.91386e+07	0.00515855
Q0P594	PPP2CB	Serine/threonine-protein phosphatase 2A catalytic subunit beta isoform OS=Bos taurus OX=9913 GN=PPP2CB PE=1 SV=1	928560	2.71627e+06	1.00106e+07	2.46805e+06	2.3128e+06	1.80968e+06	941930	125485	884752	0	2.08454e+06	2.02821e+06	1323061	1308039	3374324	1.087e+06	3.10425			2.8942e+07	0.00512373
Q32LM0	SH3GLB1	Endophilin-B1 OS=Bos taurus OX=9913 GN=SH3GLB1 PE=2 SV=1	3.38431e+06	313256	5873621	5.75712e+06	1.8157e+06	2.64305e+06	922554	624571	715356	414678	2.93589e+06	549182	1487600	1.21418e+06	3.29785e+06	1.108e+06	2.97639		X	2.86511e+07	0.00507224
P34955	SERPINA1	Alpha-1-antiproteinase OS=Bos taurus OX=9913 GN=SERPINA1 PE=1 SV=1	1.89626e+06	561116	4.3926e+06	6974892	2.72632e+06	1002764	1.28329e+06	2.16121e+06	2.18898e+06	874209	1.76772e+06	2.07815e+06	528332	176009	2.92566e+06	1.38224e+06	2.11661			28611850	0.00506529
P34942	NDUFA10	NADH dehydrogenase [ubiquinone] 1 alpha subcomplex subunit 10, mitochondrial OS=Bos taurus OX=9913 GN=NDUFA10 PE=1 SV=1	768806	748294	3.55334e+06	7566046	1.18849e+06	3748552	329239	563821	1919513	0	3.96381e+06	1272082	2761905	168670	2.92892e+06	1.37238e+06	2.13419			28552563	0.0050548
Q3MHE8	SRPRA	Signal recognition particle receptor subunit alpha OS=Bos taurus OX=9913 GN=SRPRA PE=2 SV=1	1222098	1700435	1.02621e+07	2.87913e+06	1611416	1240071	876104	1893614	604018	2.53251e+06	837166	1.92578e+06	594815	350052	3.15254e+06	1.20176e+06	2.62327			28529283	0.00505068
Q3MHL4	AHCY	Adenosylhomocysteinase OS=Bos taurus OX=9913 GN=AHCY PE=2 SV=3	3.88436e+06	5.49736e+06	1.85737e+06	2.98473e+06	5.2166e+06	1.05637e+06	360228	888198	1.49979e+06	0	1339805	1271676	1.31973e+06	1064045	3.41613e+06	967934	3.5293		X	28240264	0.00499951
P38409	GNA11	Guanine nucleotide-binding protein subunit alpha-11 OS=Bos taurus OX=9913 GN=GNA11 PE=2 SV=2	565022	1176534	9.81617e+06	1484738	1.02343e+06	1269157	1.74973e+06	2594334	393940	593393	1965026	4.53943e+06	687833	361898	2.55584e+06	1.6107e+06	1.58679			2.82206e+07	0.00499603
Q32KS2	DNAI1	Dynein intermediate chain 1, axonemal OS=Bos taurus OX=9913 GN=DNAI1 PE=2 SV=1	403805	753436	9817902	3.85968e+06	2274757	2162360	490487	257670	276528	0	1.8604e+06	4.79992e+06	890883	235182	3.21199e+06	1.10138e+06	2.91632			2.8083e+07	0.00497167
A2I7M9	SERPINA3-2	Serpin A3-2 OS=Bos taurus OX=9913 GN=SERPINA3-2 PE=3 SV=1	2.57301e+06	1.05571e+06	4.20689e+06	846846	3842476	1455505	1.99734e+06	5592892	741630	553052	1.63469e+06	2827661	541501	148408	2330072	1.75465e+06	1.32794			28017607	0.00496009
Q3SYU2	EEF2	Elongation factor 2 OS=Bos taurus OX=9913 GN=EEF2 PE=2 SV=3	3.18597e+06	1.53702e+06	8.52601e+06	2648111	2.87385e+06	1.63888e+06	1.04214e+06	573172	151132	306290	3.17221e+06	649856	610803	996786	3.40164e+06	937799	3.62726		X	27912233	0.00494144
Q2KJH4	WDR1	WD repeat-containing protein 1 OS=Bos taurus OX=9913 GN=WDR1 PE=2 SV=3	369754	1.21525e+06	7341329	6058788	6.24421e+06	1068057	867330	1.16423e+06	301212	0	1.75307e+06	282660	173238	643200	3.71623e+06	648117	5.73389		X	2.74823e+07	0.00486533
Q2KJB7	CPT2	Carnitine O-palmitoyltransferase 2, mitochondrial OS=Bos taurus OX=9913 GN=CPT2 PE=2 SV=1	1.30306e+06	329740	7587095	2.97708e+06	483747	4.5325e+06	775460	155547	520055	0	4918707	249924	2822262	668834	2.86887e+06	1.26385e+06	2.26995			27324006	0.0048373
P52505	NDUFAB1	Acyl carrier protein, mitochondrial OS=Bos taurus OX=9913 GN=NDUFAB1 PE=1 SV=2	3388630	2053766	966479	760210	1979487	3030563	1.63505e+06	394463	1851179	0	3114552	2.87104e+06	2700304	1.51828e+06	2.02986e+06	1.76061e+06	1.15293			26264003	0.00464964
Q3T0S5	ALDOB	Fructose-bisphosphate aldolase B OS=Bos taurus OX=9913 GN=ALDOB PE=2 SV=1	0	0	9641988	0	0	6.78575e+06	872540	3513758	770804	0	302622	0	1489410	2.38322e+06	2.73796e+06	1.16654e+06	2.34707			2.57601e+07	0.00456043
Q9N0V4	GSTM1	Glutathione S-transferase Mu 1 OS=Bos taurus OX=9913 GN=GSTM1 PE=1 SV=3	1225275	3501900	2436667	3034205	4.26009e+06	1.64242e+06	1.43635e+06	313212	1749147	0	1.74206e+06	401552	2774313	1.00852e+06	2.68343e+06	1.17814e+06	2.27767		X	2.55257e+07	0.00451894
Q3ZBT5	STX7	Syntaxin-7 OS=Bos taurus OX=9913 GN=STX7 PE=2 SV=1	643489	4.0324e+06	5381569	612102	1.31189e+06	1209426	213420	1.11772e+06	68482.5	4063881	621334	4.45142e+06	1.54967e+06	185714	2.19848e+06	1.53396e+06	1.43321			2.54625e+07	0.00450775
Q32PF2	ACLY	ATP-citrate synthase OS=Bos taurus OX=9913 GN=ACLY PE=2 SV=1	2943831	2.79881e+06	7940725	1859929	2517148	278932	1.25515e+06	457191	266682	0	928813	1676033	413608	2.1141e+06	3.05656e+06	888947	3.43841		X	2.54509e+07	0.0045057
E1BNQ4	NAXD	ATP-dependent (S)-NAD(P)H-hydrate dehydratase OS=Bos taurus OX=9913 GN=NAXD PE=3 SV=1	3.80679e+06	1362621	6.89599e+06	1.15057e+06	3.18728e+06	291983	856610	508490	1.43069e+06	1584712	1379604	1.00473e+06	815604	1170847	2.78254e+06	1.09391e+06	2.54366			2.54465e+07	0.00450492
Q6B857	CFAP20	Cilia- and flagella-associated protein 20 OS=Bos taurus OX=9913 GN=CFAP20 PE=2 SV=1	1213196	2116963	5851288	703479	2.30608e+06	2776267	2311285	2347921	994024	0	2410687	679619	1.01127e+06	716401	2.49454e+06	1308901	1.90583			2.54385e+07	0.0045035
Q3ZC91	SMPDL3A	Acid sphingomyelinase-like phosphodiesterase 3a OS=Bos taurus OX=9913 GN=SMPDL3A PE=2 SV=1	1.02711e+06	1.56851e+06	1.55212e+06	5293223	678014	371592	1.77323e+06	2.30857e+06	1.2469e+06	3447708	2492241	1.87779e+06	607516	841842	1.74843e+06	1.82448e+06		1.04349		25086384	0.00444116
Q32PA4	PHPT1	14 kDa phosphohistidine phosphatase OS=Bos taurus OX=9913 GN=PHPT1 PE=2 SV=1	0	196985	66013.5	0	2.47012e+07	0	0	0	0	0	0	0	0	0	4.16071e+06	0				24964243	0.00441954
Q32LJ7	RIBC2	RIB43A-like with coiled-coils protein 2 OS=Bos taurus OX=9913 GN=RIBC2 PE=2 SV=1	1.67298e+06	4.60152e+06	3.59369e+06	536372	2.21481e+06	2.80093e+06	1.84626e+06	716880	1972686	0	1.51504e+06	0	1546756	1771043	2.57005e+06	1.17108e+06	2.19459		X	2.4789e+07	0.00438851
A6QPT7	ERAP2	Endoplasmic reticulum aminopeptidase 2 OS=Bos taurus OX=9913 GN=ERAP2 PE=2 SV=1	355756	0	3.66065e+06	2.59019e+06	74245.5	1.20751e+06	736760	4.11898e+06	700388	3.99215e+06	2.18975e+06	3262740	844334	753464	1.31473e+06	2.07482e+06		1.57814		24486915	0.00433504
Q3ZBW5	RHOB	Rho-related GTP-binding protein RhoB OS=Bos taurus OX=9913 GN=RHOB PE=2 SV=1	865197	2.57627e+06	5.42426e+06	2.32665e+06	1.63804e+06	1.98096e+06	2129538	484360	626265	115920	1375748	2997884	836654	1.10661e+06	2.46856e+06	1.20912e+06	2.04162			24484367	0.00433459
P20427	CSNK2A2	Casein kinase II subunit alpha' OS=Bos taurus OX=9913 GN=CSNK2A2 PE=1 SV=3	1734142	1318289	5010631	835452	3.10362e+06	2.48606e+06	1.07528e+06	531975	768656	0	3075617	889673	2555344	1051745	2.4147e+06	1.24354e+06	1.9418			2.44365e+07	0.00432611
Q5E968	CTSK	Cathepsin K OS=Bos taurus OX=9913 GN=CTSK PE=2 SV=2	6.71245e+06	542560	0	4200888	1395580	517122	430005	5.52714e+06	0	151295	539798	4088592	327470	0	2.2281e+06	1.38304e+06	1.61102			24432901	0.00432547
O18815		Beta-defensin C7 (Fragment) OS=Bos taurus OX=9913 PE=2 SV=1	0	264159	9350622	2.26976e+06	4.03012e+06	587758	1238355	0	289366	1585750	241020	2.89099e+06	1.41566e+06	210113	2.7504e+06	983906	2.79539			24373670	0.00431499
A4IFD0	Ak5	Adenylate kinase isoenzyme 5 OS=Bos taurus OX=9913 GN=Ak5 PE=2 SV=1	1.12889e+06	3.49024e+06	1771254	2.38527e+06	2233947	2.24389e+06	2095822	2.16622e+06	1.18771e+06	111624	1773136	916654	1.29286e+06	1353114	2.20892e+06	1362142	1.62165		X	24150627	0.0042755
Q3T0E5	APMAP	Adipocyte plasma membrane-associated protein OS=Bos taurus OX=9913 GN=APMAP PE=2 SV=1	152824	846558	4655690	2420942	2187711	1060373	1.12478e+06	1099418	0	2440550	2.22805e+06	5.12812e+06	238078	468165	1.88735e+06	1.5909e+06	1.18634			2.40513e+07	0.00425791
A6H742	PLS1	Plastin-1 OS=Bos taurus OX=9913 GN=PLS1 PE=2 SV=1	2392580	310704	4790937	4072953	5723797	946934	1.60399e+06	268312	269032	119702	1563805	545898	500328	881058	3.03965e+06	719016	4.22751		X	23990033	0.00424707
A4IFE3	ACTR1B	Beta-centractin OS=Bos taurus OX=9913 GN=ACTR1B PE=2 SV=1	1889699	2314448	4161021	658124	2656230	2.49394e+06	1.92064e+06	241157	236802	604268	2.49881e+06	937944	1312000	1841675	2362243	1.19916e+06	1.96991		X	23766752	0.00420754
Q2KID4	DNAL1	Dynein light chain 1, axonemal OS=Bos taurus OX=9913 GN=DNAL1 PE=2 SV=1	3.49449e+06	853605	5537675	2.45932e+06	1373521	1685636	1.03375e+06	633872	1359535	0	2117920	296230	1.5301e+06	1.34523e+06	2567374	1.03958e+06	2.46963		x	2.37209e+07	0.00419942
P81644	APOA2	Apolipoprotein A-II OS=Bos taurus OX=9913 GN=APOA2 PE=1 SV=2	1.14216e+06	1111620	6.01631e+06	2537498	690818	1.33591e+06	1387120	1195031	910800	2771474	1838508	1647244	652211	425786	2.13905e+06	1.35352e+06	1.58036			2.36625e+07	0.00418908
Q05589	PLAU	Urokinase-type plasminogen activator OS=Bos taurus OX=9913 GN=PLAU PE=2 SV=1	519988	0	3.41202e+06	3.1757e+06	4.57374e+06	0	491270	6798988	486684	0	0	4176212	0	0	1.94691e+06	1.49414e+06	1.30303			23634609	0.00418415
P15246	PCMT1	Protein-L-isoaspartate(D-aspartate) O-methyltransferase OS=Bos taurus OX=9913 GN=PCMT1 PE=1 SV=2	473064	985840	7950483	871043	3.44116e+06	763999	1.22832e+06	837328	2.17034e+06	535719	1117445	1.33998e+06	1.12345e+06	780493	2414264	1.14163e+06	2.11474			2.36187e+07	0.00418133
Q32KY3	MLF1	Myeloid leukemia factor 1 OS=Bos taurus OX=9913 GN=MLF1 PE=2 SV=1	1127529	2268920	14063657	1352422	1638275	152024	1037039	79675.5	0	0	1343375	62755	216612	142374	3.4338e+06	360229	9.53229		X	2.34847e+07	0.0041576
P55052	FABP5	Fatty acid-binding protein 5 OS=Bos taurus OX=9913 GN=FABP5 PE=1 SV=4	1422434	3.8392e+06	5.41461e+06	2.34144e+06	971378	918838	640988	429090	554402	1253631	1511936	2.67792e+06	751682	656328	2.48465e+06	1.0595e+06	2.34512		X	23383883	0.00413976
Q4GZT4	ABCG2	ATP-binding cassette sub-family G member 2 OS=Bos taurus OX=9913 GN=ABCG2 PE=3 SV=2	314502	983844	5907860	2954001	1.29891e+06	1.03733e+06	904468	1.78028e+06	397228	871060	2.676e+06	2979484	561840	0	2.08274e+06	1.2713e+06	1.63828			2.26668e+07	0.00401281
Q32KU4	IQCF5	IQ domain-containing protein F5 OS=Bos taurus OX=9913 GN=IQCF5 PE=2 SV=1	207378	776432	4018910	0	1110724	3135363	984766	782280	0	195506	4.51012e+06	850834	4.76147e+06	1097946	1.54147e+06	1.64786e+06		1.06902		22431724	0.0039712
Q3SZW1	TSSK1B	Testis-specific serine/threonine-protein kinase 1 OS=Bos taurus OX=9913 GN=TSSK1B PE=2 SV=1	2352873	1.69626e+06	4242494	3.15948e+06	690939	2175700	1558902	662049	402813	0	2.52965e+06	383035	1701658	644668	2.38629e+06	985346	2.42178		X	22200522	0.00393027
Q00361	ATP5ME	ATP synthase subunit e, mitochondrial OS=Bos taurus OX=9913 GN=ATP5ME PE=1 SV=2	629644	293190	0	3.53213e+06	0	1942185	2188064	0	1.27437e+06	0	2.5897e+06	0	5.39212e+06	4282440	1.06619e+06	1.96584e+06		1.84379		22123840	0.00391669
Q32LH4	NIT1	Deaminated glutathione amidase OS=Bos taurus OX=9913 GN=NIT1 PE=2 SV=1	900766	2119204	8.6203e+06	1.69003e+06	2950535	536734	448284	472198	136639	0	1335492	1300492	435489	1.09993e+06	2.80293e+06	653565	4.28867		X	2.20461e+07	0.00390293
P84081	ARF2	ADP-ribosylation factor 2 OS=Bos taurus OX=9913 GN=ARF2 PE=2 SV=1	4.10947e+06	1843024	3.29662e+06	990612	2.84737e+06	1.6373e+06	174924	0	0	0	4799317	517089	881712	889693	2.45407e+06	907842	2.70319		X	2.19871e+07	0.00389249
P80929	ANG2	Angiogenin-2 OS=Bos taurus OX=9913 GN=ANG2 PE=1 SV=1	0	227839	1.7871e+06	1.55799e+07	785570	0	0	242457	1.45456e+06	1.36395e+06	471486	0	0	0	3.06341e+06	441556	6.93775			21912888	0.00387934
P62194	PSMC5	26S proteasome regulatory subunit 8 OS=Bos taurus OX=9913 GN=PSMC5 PE=2 SV=1	2.75221e+06	2.7867e+06	4437375	505537	1912505	1315812	492234	116385	1255410	176818	909526	3298893	647582	1300271	2.28502e+06	1.02464e+06	2.23007			2.19073e+07	0.00387835
Q0VCU1	ACO1	Cytoplasmic aconitate hydratase OS=Bos taurus OX=9913 GN=ACO1 PE=2 SV=1	3.06652e+06	624177	6.35767e+06	481250	3.25431e+06	1.30793e+06	1146721	659886	543816	0	1995627	263063	719710	1121426	2.51531e+06	806281	3.11964			2.15421e+07	0.0038137
P23934	NDUFS6	NADH dehydrogenase [ubiquinone] iron-sulfur protein 6, mitochondrial OS=Bos taurus OX=9913 GN=NDUFS6 PE=1 SV=2	2536077	2.9656e+06	5799991	742978	2071289	2.27108e+06	722085	266347	499090	0	1568844	57355	1267236	622900	2.73117e+06	625482	4.3665		X	21390871	0.00378693
P00129	UQCRB	Cytochrome b-c1 complex subunit 7 OS=Bos taurus OX=9913 GN=UQCRB PE=1 SV=3	1.1009e+06	5351779	5156819	1499956	989498	1.72321e+06	481026	1.0313e+06	0	0	1.28958e+06	0	1776253	868589	2.63703e+06	680844	3.87318		X	2.12689e+07	0.00376534
P21782	PTN	Pleiotrophin OS=Bos taurus OX=9913 GN=PTN PE=1 SV=2	3817758	1966939	656828	838182	3.96538e+06	1.62766e+06	2131557	151924	603402	0	769550	1.91828e+06	2.17299e+06	508878	2.14546e+06	1.03207e+06	2.07879			2.11293e+07	0.00374063
Q2KIB0	FAHD2	Fumarylacetoacetate hydrolase domain-containing protein 2 OS=Bos taurus OX=9913 GN=FAHD2 PE=2 SV=1	2.3727e+06	1.14902e+06	7.82243e+06	376570	1.21087e+06	1.52992e+06	1.25982e+06	0	120301	78756.5	2056936	390638	1412288	1223733	2.41025e+06	817810	2.9472			2.1004e+07	0.00371844
Q0P5L5	SUMF1	Formylglycine-generating enzyme OS=Bos taurus OX=9913 GN=SUMF1 PE=2 SV=1	2.76628e+06	68588.5	3.64832e+06	0	2327203	1.08764e+06	1303631	2654962	774616	2.02487e+06	2022579	671767	566532	788871	1.64967e+06	1.35098e+06	1.22109			2.07059e+07	0.00366566
Q3ZC10	SNRPD1	Small nuclear ribonucleoprotein Sm D1 OS=Bos taurus OX=9913 GN=SNRPD1 PE=3 SV=1	0	38759.5	1.22866e+07	0	157459	1.75947e+06	32052.5	324686	252266	0	2315903	0	2837325	680620	2.37371e+06	805356	2.94741			2.06851e+07	0.00366199
Q3T165	PHB	Prohibitin OS=Bos taurus OX=9913 GN=PHB PE=2 SV=1	906997	6.5788e+06	4661411	455128	435428	2.01367e+06	641580	0	515446	0	1357973	1.07629e+06	945390	1019484	2.50857e+06	694520	3.61195		X	20607600	0.00364826
Q8MI01	MUC15	Mucin-15 OS=Bos taurus OX=9913 GN=MUC15 PE=1 SV=1	9.33086e+06	1233821	0	0	9279722	326707	0	201772	0	0	0	0	0	0	3.36185e+06	25221.5	133.293		X	2.03729e+07	0.00360671
P68432		Histone H3.1 OS=Bos taurus OX=9913 PE=1 SV=2	1.081e+06	0	3038762	6105601	1.57176e+06	1.11715e+06	0	1.40344e+06	707318	0	1702236	237908	2324932	1073109	2.15238e+06	931118	2.31161			2.03632e+07	0.003605
Q27966	MYO1C	Unconventional myosin-Ic OS=Bos taurus OX=9913 GN=MYO1C PE=1 SV=3	254387	1356846	4838627	3907776	1.64791e+06	777105	662580	701048	305532	479340	2255566	2249586	161358	385530	2.13044e+06	900067	2.36698			19983188	0.00353772
P67827	CSNK1A1	Casein kinase I isoform alpha OS=Bos taurus OX=9913 GN=CSNK1A1 PE=1 SV=1	1.91217e+06	1.49463e+06	3441765	1.94929e+06	1882126	1178586	1.38088e+06	565290	542995	0	1701952	1.0484e+06	1408495	1420815	1.97643e+06	1.0086e+06	1.95957		X	1.99274e+07	0.00352784
Q3T0I2	CTSH	Pro-cathepsin H OS=Bos taurus OX=9913 GN=CTSH PE=2 SV=1	1333021	444570	3.94259e+06	0	9.5395e+06	0	271347	890762	0	0	2.77113e+06	0	0	677210	2.54328e+06	576306	4.41307			19870128	0.0035177
Q2YDJ4	HINT3	Histidine triad nucleotide-binding protein 3 OS=Bos taurus OX=9913 GN=HINT3 PE=2 SV=1	125009	279066	12248982	0	2198729	720517	444140	0	2.19088e+06	0	645554	0	0	1.01142e+06	2.59538e+06	536500	4.83762			1.98643e+07	0.00351667
Q5E9F8	H3F3A	Histone H3.3 OS=Bos taurus OX=9913 GN=H3F3A PE=1 SV=3	1.25499e+06	0	5296294	2.04556e+06	1.42524e+06	1673289	0	1613625	742582	0	2089424	312048	2324932	1073109	1.94923e+06	1019465	1.91201			1.98511e+07	0.00351433
A5PK61	H3F3C	Histone H3.3C OS=Bos taurus OX=9913 GN=H3F3C PE=2 SV=1	1.25499e+06	0	5296294	2.04556e+06	1.42524e+06	1673289	0	1613625	742582	0	2089424	312048	2324932	1073109	1.94923e+06	1019465	1.91201			1.98511e+07	0.00351433
P46171	DEFB13	Beta-defensin 13 OS=Bos taurus OX=9913 GN=DEFB13 PE=1 SV=1	0	397996	6.30429e+06	2.26976e+06	4.03012e+06	587758	1238355	0	289366	1585750	300848	1.01721e+06	1.41566e+06	210113	2.26499e+06	757163	2.99141			1.96472e+07	0.00347824
P46170	DEFB12	Beta-defensin 12 OS=Bos taurus OX=9913 GN=DEFB12 PE=1 SV=1	0	397996	6.30429e+06	2.26976e+06	4.03012e+06	587758	1238355	0	289366	1585750	300848	1.01721e+06	1.41566e+06	210113	2.26499e+06	757163	2.99141			1.96472e+07	0.00347824
P46169	DEFB11	Beta-defensin 11 OS=Bos taurus OX=9913 GN=DEFB11 PE=1 SV=2	0	397996	6.30429e+06	2.26976e+06	4.03012e+06	587758	1238355	0	289366	1585750	300848	1.01721e+06	1.41566e+06	210113	2.26499e+06	757163	2.99141			1.96472e+07	0.00347824
P39942	ATP6V1D	V-type proton ATPase subunit D OS=Bos taurus OX=9913 GN=ATP6V1D PE=1 SV=1	613653	1346069	10697568	0	1.90397e+06	1.08049e+06	0	0	764586	20263.5	1406090	941808	494135	377204	2606958	500511	5.20859			1.96458e+07	0.003478
Q3B7M2	HAGH	Hydroxyacylglutathione hydrolase, mitochondrial OS=Bos taurus OX=9913 GN=HAGH PE=2 SV=3	1.08593e+06	2.64723e+06	6.85429e+06	1093367	2.19541e+06	602348	1.06227e+06	432480	1.13563e+06	0	1.28562e+06	39575.5	465096	654348	2.41309e+06	634377	3.80388			19553578	0.00346166
P46164	DEFB6	Beta-defensin 6 OS=Bos taurus OX=9913 GN=DEFB6 PE=1 SV=2	0	264159	6.30429e+06	2.26976e+06	4.03012e+06	587758	1238355	0	289366	1585750	241020	1.01721e+06	1.41566e+06	210113	2.24268e+06	749684	2.9915			1.94536e+07	0.00344396
Q5EA01	B4GAT1	Beta-1,4-glucuronyltransferase 1 OS=Bos taurus OX=9913 GN=B4GAT1 PE=2 SV=2	1.18903e+06	0	3.54281e+06	4663746	1085746	885156	755808	2620894	1.01655e+06	1.01579e+06	1520727	458914	105442	356100	1.89441e+06	981278	1.93056			1.92167e+07	0.00340203
P08037	B4GALT1	Beta-1,4-galactosyltransferase 1 OS=Bos taurus OX=9913 GN=B4GALT1 PE=1 SV=3	1.31994e+06	915478	1.74274e+06	3.50564e+06	2.4556e+06	494776	1.13484e+06	2338597	1352348	1.38066e+06	902110	766163	313254	541749	1.73903e+06	1091215	1.59366			1.91639e+07	0.00339268
A2VE47	ADPGK	ADP-dependent glucokinase OS=Bos taurus OX=9913 GN=ADPGK PE=2 SV=1	372390	0	2.6785e+06	1686133	1717480	931532	1322393	2.88971e+06	893360	3.00678e+06	2875900	480992	0	267588	1.23101e+06	1467090		1.19178		1.91228e+07	0.00338539
Q3ZBD0	PSMD7	26S proteasome non-ATPase regulatory subunit 7 OS=Bos taurus OX=9913 GN=PSMD7 PE=2 SV=1	1.38003e+06	447810	8522080	1.02315e+06	745519	1257776	566021	387334	264432	223852	2296285	164675	651106	1025431	2.22939e+06	697392	3.19676			1.89555e+07	0.00335578
Q5E984	TPT1	Translationally-controlled tumor protein OS=Bos taurus OX=9913 GN=TPT1 PE=2 SV=1	583468	1254181	6.10636e+06	1115904	3832631	1237959	226879	456894	1165812	139353	947538	1.15578e+06	158419	525842	2.35508e+06	597064	3.94444		X	1.8907e+07	0.0033472
P08760	AK3	GTP:AMP phosphotransferase AK3, mitochondrial OS=Bos taurus OX=9913 GN=AK3 PE=1 SV=3	1712414	2.44011e+06	3804759	1368989	1028235	1.83109e+06	1190523	641542	495187	0	1.37635e+06	63961.5	1.7176e+06	1096014	2030933	822648	2.46878		X	18766782	0.00332237
Q9GL30	PLBD1	Phospholipase B-like 1 OS=Bos taurus OX=9913 GN=PLBD1 PE=1 SV=2	760210	366566	6200190	1.1697e+06	4.25871e+06	818857	111986	542832	1.57326e+06	0	1.63931e+06	0	124121	959541	2.26237e+06	618882	3.65558			18525294	0.00327962
P23795	ACHE	Acetylcholinesterase OS=Bos taurus OX=9913 GN=ACHE PE=1 SV=2	669480	2.3546e+06	5.50211e+06	2.24148e+06	1351336	360949	1.73655e+06	0	777004	755704	1.11757e+06	388286	497966	760168	2079993	754156	2.75804			18513206	0.00327748
Q32L26	EFCAB1	EF-hand calcium-binding domain-containing protein 1 OS=Bos taurus OX=9913 GN=EFCAB1 PE=2 SV=1	1207174	1.36715e+06	5802580	2830936	1.52991e+06	1.16221e+06	575618	217294	875837	0	1.86944e+06	537544	357547	167016	2.31666e+06	575037	4.02872		X	1.85003e+07	0.00327519
Q32L04	LELP1	Late cornified envelope-like proline-rich protein 1 OS=Bos taurus OX=9913 GN=LELP1 PE=3 SV=1	1519079	2038706	1.75044e+06	558696	107423	3662948	237995	21048.5	457714	0	2.50743e+06	517612	4554167	551181	1.60622e+06	1.10589e+06	1.45241			18484443	0.00327239
Q5EA79	GALM	Aldose 1-epimerase OS=Bos taurus OX=9913 GN=GALM PE=2 SV=1	1635827	2.19469e+06	2508616	1084104	2.43437e+06	756241	2.35824e+06	266509	831312	0	1030516	1728117	482818	1119395	1.76897e+06	977114	1.81041			18430755	0.00326289
Q32KP2	LRRC23	Leucine-rich repeat-containing protein 23 OS=Bos taurus OX=9913 GN=LRRC23 PE=2 SV=1	1.10189e+06	914910	9532813	1.3852e+06	730473	564194	272986	256870	454436	0	1.30148e+06	465224	549269	838976	2371580	517406	4.5836		X	18368724	0.0032519
A2I7N0	SERPINA3-4	Serpin A3-4 OS=Bos taurus OX=9913 GN=SERPINA3-4 PE=3 SV=1	2.38819e+06	911166	4.20689e+06	394070	1.34175e+06	1.2427e+06	481672	3.16334e+06	741630	307308	781029	1.71813e+06	526050	148408	1747461	983446	1.77688			1.83523e+07	0.003249
Q3ZEJ6	SERPINA3-3	Serpin A3-3 OS=Bos taurus OX=9913 GN=SERPINA3-3 PE=1 SV=2	2.38819e+06	911166	4.20689e+06	394070	1.34175e+06	1.2427e+06	481672	3.16334e+06	741630	307308	781029	1.71813e+06	526050	148408	1747461	983446	1.77688		X	1.83523e+07	0.003249
A4FUZ6	HSDL2	Hydroxysteroid dehydrogenase-like protein 2 OS=Bos taurus OX=9913 GN=HSDL2 PE=2 SV=1	851390	4.22359e+06	4.17273e+06	2086281	1395784	1.45157e+06	222248	191744	254204	0	868992	728754	1.00005e+06	809354	2.36356e+06	509418	4.63972			1.82567e+07	0.00323207
Q2YDP6	Tex35	Testis-expressed protein 35 OS=Bos taurus OX=9913 GN=Tex35 PE=2 SV=1	71268.5	0	0	17355292	0	460631	0	0	0	0	121401	0	0	37194.5	2.9812e+06	19824.4	150.38			18045787	0.00319473
Q3ZCD0	CD81	CD81 antigen OS=Bos taurus OX=9913 GN=CD81 PE=2 SV=1	880759	1002944	3.30633e+06	915846	1724612	1.48215e+06	1292585	259274	1.30897e+06	3.31536e+06	602316	587879	731218	369390	1.55211e+06	1.05837e+06	1.4665			1.77796e+07	0.00314761
P19803	ARHGDIA	Rho GDP-dissociation inhibitor 1 OS=Bos taurus OX=9913 GN=ARHGDIA PE=1 SV=3	1100061	1.40218e+06	4.33978e+06	4.45591e+06	67578.5	2.36497e+06	1.18362e+06	142948	0	648586	957677	342180	337980	413046	2.28841e+06	503254	4.54723		X	1.77565e+07	0.00314352
Q2TBL6	TALDO1	Transaldolase OS=Bos taurus OX=9913 GN=TALDO1 PE=2 SV=1	743666	359247	6072689	1.99e+06	1605218	912123	1555883	720818	297428	492436	1.40059e+06	443089	499076	300844	1947157	713771	2.72799			17393110	0.00307919
P02070	HBB	Hemoglobin subunit beta OS=Bos taurus OX=9913 GN=HBB PE=1 SV=1	2802145	0	3394720	0	0	0	0	1.48983e+06	3984835	3353029	519395	1600578	0	70991	1.03281e+06	1.37733e+06		1.33358		1.72155e+07	0.00304775
Q3ZCK3	BPNT1	3'(2'),5'-bisphosphate nucleotidase 1 OS=Bos taurus OX=9913 GN=BPNT1 PE=2 SV=1	1870954	1.79017e+06	4494244	661200	1663341	1457378	707276	226772	419110	290932	1.34806e+06	423810	587424	1.23201e+06	1.98955e+06	654424	3.04015		X	17172682	0.00304016
Q0VC58	TMEM38B	Trimeric intracellular cation channel type B OS=Bos taurus OX=9913 GN=TMEM38B PE=2 SV=1	1.14547e+06	390502	1465368	923817	0	3.93171e+06	980444	0	568094	145792	3035576	2.30518e+06	1.41637e+06	762780	1.30948e+06	1.15178e+06	1.13692			17071112	0.00302218
Q02367	NDUFB6	NADH dehydrogenase [ubiquinone] 1 beta subcomplex subunit 6 OS=Bos taurus OX=9913 GN=NDUFB6 PE=1 SV=2	441000	1064866	4695210	0	2.41428e+06	2.19168e+06	776950	0	0	0	2010344	0	2817154	595382	1.80117e+06	774979	2.32416			17006871	0.00301081
Q2T9W3	CCDC63	Coiled-coil domain-containing protein 63 OS=Bos taurus OX=9913 GN=CCDC63 PE=2 SV=1	1.81108e+06	1.19591e+06	3860130	1.65199e+06	1417564	1218009	972988	586965	336694	0	1.70348e+06	630116	785632	758764	1.85911e+06	721829	2.57556		X	16929313	0.00299708
P13184	COX7A2	Cytochrome c oxidase subunit 7A2, mitochondrial OS=Bos taurus OX=9913 GN=COX7A2 PE=1 SV=3	937430	3122494	5.07652e+06	210970	1.23066e+06	149483	718334	847586	0	57260	792108	1543041	682968	1.51244e+06	1.78793e+06	769217	2.32435			1.68813e+07	0.00298858
Q1JPJ8	THOP1	Thimet oligopeptidase OS=Bos taurus OX=9913 GN=THOP1 PE=2 SV=3	938908	1.40116e+06	8.70169e+06	1442701	760750	449228	605473	323256	158476	0	1057294	740077	77969	151624	2.28241e+06	389271	5.86328		X	16808608	0.00297571
Q2TA08	BAG5	BAG family molecular chaperone regulator 5 OS=Bos taurus OX=9913 GN=BAG5 PE=2 SV=1	509754	672560	5.9723e+06	689696	2.07519e+06	1526028	780302	276423	231652	0	920903	2225589	530481	361976	1.90759e+06	665916	2.86461			1.67729e+07	0.00296938
Q32PE2	RANGRF	Ran guanine nucleotide release factor OS=Bos taurus OX=9913 GN=RANGRF PE=2 SV=1	1423438	0	3.05371e+06	2403469	1.73703e+06	1750093	0	235249	2.39375e+06	0	1.81409e+06	707394	934922	148389	1.72796e+06	779224	2.21754			1.66015e+07	0.00293905
P63026	VAMP2	Vesicle-associated membrane protein 2 OS=Bos taurus OX=9913 GN=VAMP2 PE=1 SV=2	378351	6.12911e+06	2757016	140014	1.47305e+06	1.06271e+06	585354	1.86927e+06	672452	0	425515	153938	402028	477040	1.99004e+06	573200	3.47181			16525846	0.00292565
P62833	RAP1A	Ras-related protein Rap-1A OS=Bos taurus OX=9913 GN=RAP1A PE=1 SV=1	420480	1952189	3.04871e+06	1431203	701065	626633	1186933	1128351	114523	1.40055e+06	1.58207e+06	2341115	250328	277018	1.36338e+06	1.03511e+06	1.31713			1.64612e+07	0.0029142
P80227	APEH	Acylamino-acid-releasing enzyme OS=Bos taurus OX=9913 GN=APEH PE=1 SV=2	1402048	1.52148e+06	5.39313e+06	1123253	1378409	1.33081e+06	368426	65180	0	0	989934	1.36581e+06	551893	907984	2.02485e+06	531153	3.81218		X	1.63983e+07	0.00290308
P35662	CYLC1	Cylicin-1 OS=Bos taurus OX=9913 GN=CYLC1 PE=1 SV=1	0	3156161	6299957	314571	1226609	1.62663e+06	0	1626469	0	0	1039344	232988	801372	0	2.10399e+06	462522	4.54895		X	16324105	0.00288993
Q3SZV3	EEF1G	Elongation factor 1-gamma OS=Bos taurus OX=9913 GN=EEF1G PE=2 SV=1	1.55322e+06	1111654	4.2272e+06	1.24062e+06	3594520	491658	327464	0	142182	0	1061361	885235	798406	730838	2.03648e+06	493186	4.12923		X	1.61644e+07	0.00286166
Q6Q137	SEPTIN7	Septin-7 OS=Bos taurus OX=9913 GN=SEPT7 PE=2 SV=2	241329	356674	5523642	3.07048e+06	2.55551e+06	516501	527614	311538	705604	0	871266	407704	86336	921300	2.04402e+06	478920	4.26798			16095503	0.00284946
Q2KJB1	SEPTIN10	Septin-10 OS=Bos taurus OX=9913 GN=SEPT10 PE=2 SV=1	1281988	706367	7.55362e+06	1.22505e+06	1605947	1062606	337892	118456	277492	0	921925	398028	204126	392268	2.23926e+06	331273	6.75957		X	16085767	0.00284774
Q2TBP0	PSMB7	Proteasome subunit beta type-7 OS=Bos taurus OX=9913 GN=PSMB7 PE=1 SV=1	1995852	2.2925e+06	1351964	709098	2.1919e+06	2.61267e+06	1.4939e+06	0	587584	0	1275925	878045	318636	317681	1.859e+06	608971	3.05269		X	1.60258e+07	0.00283712
A5D7H3	SLC44A2	Choline transporter-like protein 2 OS=Bos taurus OX=9913 GN=SLC44A2 PE=2 SV=1	277061	92035.5	9348140	1.37126e+06	947240	642896	221002	933578	389018	0	541322	724282	111630	390545	2.11311e+06	413922	5.10508			1.599e+07	0.00283079
P14769	GGTA1	N-acetyllactosaminide alpha-1,3-galactosyltransferase OS=Bos taurus OX=9913 GN=GGTA1 PE=1 SV=1	682080	47674.5	0	1.43703e+06	768162	711799	3.59747e+06	2.60004e+06	420166	3420861	387987	1.59831e+06	239477	0	607790	1.53304e+06		2.52232		1.59111e+07	0.00281681
Q32LH1	DYDC1	DPY30 domain-containing protein 1 OS=Bos taurus OX=9913 GN=DYDC1 PE=2 SV=1	981764	4003655	4389722	470402	819350	897976	1.09284e+06	24289	0	0	852972	826630	784389	639962	1.92714e+06	527635	3.65242			1.57839e+07	0.00279431
P17694	NDUFS2	NADH dehydrogenase [ubiquinone] iron-sulfur protein 2, mitochondrial OS=Bos taurus OX=9913 GN=NDUFS2 PE=1 SV=2	242748	1321839	3247242	2.29537e+06	712356	1383301	79132.5	181222	117604	0	1.80792e+06	2.27792e+06	1652494	440730	1.53381e+06	819628	1.87135			15759876	0.00279005
Q9XSA7	CLIC4	Chloride intracellular channel protein 4 OS=Bos taurus OX=9913 GN=CLIC4 PE=2 SV=3	37570.5	1.65016e+06	6.73965e+06	1.81113e+06	526646	1.15375e+06	716485	537931	343624	0	858459	1.26641e+06	0	0	1986486	465364	4.26867			15641825	0.00276915
Q2KI51	PPP1R15A	Protein phosphatase 1 regulatory subunit 15A OS=Bos taurus OX=9913 GN=PPP1R15A PE=2 SV=2	0	0	0	9.24299e+06	6200281	0	0	0	0	0	0	0	0	117174	2.57388e+06	14646.8	175.73			1.55604e+07	0.00275474
Q3SZR3	ORM1	Alpha-1-acid glycoprotein OS=Bos taurus OX=9913 GN=ORM1 PE=2 SV=1	429732	292542	2645675	5012461	2.86861e+06	330604	156085	871148	0	382439	2.54521e+06	0	0	0	1.92994e+06	494360	3.90391			15534507	0.00275015
Q32PJ2	APOA4	Apolipoprotein A-IV OS=Bos taurus OX=9913 GN=APOA4 PE=2 SV=1	856784	28594	3179150	564739	1527215	547890	943752	1.89336e+06	813474	2.69111e+06	1.06829e+06	943967	253984	130373	1.1174e+06	1.09229e+06	1.02299			15442678	0.00273389
Q2KJI7	AFG3L2	AFG3-like protein 2 OS=Bos taurus OX=9913 GN=AFG3L2 PE=2 SV=1	289776	0	1.07979e+06	3.04773e+06	141468	2297188	606453	234825	271384	0	3.64085e+06	1.32223e+06	2.03146e+06	367754	1.14266e+06	1.05937e+06	1.07862			15330923	0.00271411
Q2KI42	PSMD11	26S proteasome non-ATPase regulatory subunit 11 OS=Bos taurus OX=9913 GN=PSMD11 PE=2 SV=3	2.54655e+06	2.4443e+06	2.05522e+06	437086	1.80298e+06	594172	270968	237136	0	35909	1565210	1.4048e+06	613912	1.03e+06	1.64672e+06	644742	2.55407		X	15038234	0.00266229
P30122	CEL	Bile salt-activated lipase (Fragment) OS=Bos taurus OX=9913 GN=CEL PE=1 SV=2	908718	2736037	3364165	1377208	2.29103e+06	523320	314070	296225	359399	0	809565	484968	314938	1.25097e+06	1.86675e+06	478767	3.89907		X	15030612	0.00266094
P83095	LACTB	Serine beta-lactamase-like protein LACTB, mitochondrial OS=Bos taurus OX=9913 GN=LACTB PE=1 SV=2	441843	281586	3177060	1.76997e+06	393541	2273961	386595	161908	260222	0	2.79869e+06	755394	1365134	892256	1.38966e+06	827525	1.6793			14958158	0.00264811
Q32PE7	BANF2	Barrier-to-autointegration factor-like protein OS=Bos taurus OX=9913 GN=BANF2 PE=3 SV=1	229968	0	5511279	2.48489e+06	0	1.42022e+06	0	220668	320304	0	1.8067e+06	2.9259e+06	0	0	1.60773e+06	659196	2.43892			1.49199e+07	0.00264135
O18739	CTGF	Connective tissue growth factor OS=Bos taurus OX=9913 GN=CTGF PE=2 SV=2	977865	450136	0	745933	460810	0	0	1856734	1400878	3043631	1397767	3.97057e+06	0	599278	439124	1.53361e+06		3.49242		14903601	0.00263846
P62935	PPIA	Peptidyl-prolyl cis-trans isomerase A OS=Bos taurus OX=9913 GN=PPIA PE=1 SV=2	5.73195e+06	2139305	1.21218e+06	0	564386	373040	596538	561094	446025	80421.5	502489	974060	617194	1.08502e+06	1.67014e+06	607856	2.7476			14883705	0.00263493
O02739	SERPINB6	Serpin B6 OS=Bos taurus OX=9913 GN=SERPINB6 PE=2 SV=1	616462	2.42557e+06	1.15663e+06	3737215	888768	1522170	189275	149152	50864	0	1986188	1.10598e+06	901178	50016	1.72447e+06	554082	3.1123		X	1.47795e+07	0.00261648
P79251	ATP6V1G1	V-type proton ATPase subunit G 1 OS=Bos taurus OX=9913 GN=ATP6V1G1 PE=1 SV=3	609676	954638	7.7053e+06	1657827	896812	632425	343808	1.02043e+06	149020	31104	339599	64540.5	121266	165570	2.07611e+06	279417	7.43016		X	14692008	0.002601
Q17R14	MYO1D	Unconventional myosin-Id OS=Bos taurus OX=9913 GN=MYO1D PE=2 SV=1	0	5.3918e+06	651751	5479238	0	0	261646	463162	0	1221405	359436	786841	0	0	1.92047e+06	386561	4.96808			14615283	0.00258741
Q29423	CD44	CD44 antigen OS=Bos taurus OX=9913 GN=CD44 PE=2 SV=1	527592	507369	1.7116e+06	0	463664	4337002	977799	1373710	609350	0	3.23381e+06	243356	130680	471004	1.25787e+06	879964	1.42946			1.45869e+07	0.0025824
Q5E964	PSMD13	26S proteasome non-ATPase regulatory subunit 13 OS=Bos taurus OX=9913 GN=PSMD13 PE=2 SV=1	698064	2588394	3092249	899542	269642	1048129	112972	662538	865411	0	1.17829e+06	2.01521e+06	108796	1045164	1432670	748547	1.91393			14584397	0.00258195
Q2QDE9	DNASE1L1	Deoxyribonuclease-1-like 1 OS=Bos taurus OX=9913 GN=DNASE1L1 PE=2 SV=1	166488	801313	3.67286e+06	440036	740338	802193	986488	1.16953e+06	278195	1.52229e+06	502425	3.09897e+06	120134	108932	1.10387e+06	973372	1.13407			1.44102e+07	0.00255111
Q75WB5	OPLAH	5-oxoprolinase OS=Bos taurus OX=9913 GN=OPLAH PE=1 SV=1	1.33159e+06	1.18639e+06	5.4752e+06	300572	1679343	752780	73063.5	0	157259	0	1157091	1289120	372123	616062	1.78765e+06	458090	3.90239			14390599	0.00254764
Q1RMP7	PPIL6	Problable inactive peptidyl-prolyl cis-trans isomerase-like 6 OS=Bos taurus OX=9913 GN=PPIL6 PE=2 SV=1	311543	322128	6377348	0	1.2534e+06	1702758	602874	224737	832251	0	1158374	562932	720252	233631	1.6612e+06	541881	3.06561			14302229	0.00253199
P05689	CTSZ	Cathepsin Z OS=Bos taurus OX=9913 GN=CTSZ PE=2 SV=2	0	0	6081061	2525721	1893183	0	326370	173937	418780	0	231536	2.62666e+06	0	0	1.74999e+06	472161	3.70635			14277250	0.00252757
Q95135	SLC1A1	Excitatory amino acid transporter 3 OS=Bos taurus OX=9913 GN=SLC1A1 PE=2 SV=1	480092	1100460	2.8173e+06	0	1.5955e+06	2020165	1.60741e+06	1.18807e+06	582225	35653	1928808	629991	136642	130280	1.33559e+06	779884	1.71255			14252595	0.00252321
Q9MYY0	HPSE	Heparanase OS=Bos taurus OX=9913 GN=HPSE PE=2 SV=2	298454	813425	2.15113e+06	0	1.62646e+06	614728	1.38711e+06	844288	265577	254968	916769	4829636	173682	47335	917366	1.08992e+06		1.1881		14223563	0.00251807
Q0VCA3	LETM1	Mitochondrial proton/calcium exchanger protein OS=Bos taurus OX=9913 GN=LETM1 PE=2 SV=1	446343	37822.5	3.82698e+06	2.4459e+06	243188	2.08069e+06	175458	289637	324362	0	1.45133e+06	464723	2.21473e+06	203478	1.51349e+06	640464	2.36311			1.42046e+07	0.00251471
Q3ZCH0	HSPA9	Stress-70 protein, mitochondrial OS=Bos taurus OX=9913 GN=HSPA9 PE=2 SV=1	878258	3.34099e+06	2814177	1.69994e+06	0	426528	631110	40881.5	0	0	552580	1217561	1827492	739158	1.52665e+06	626098	2.43836			14168678	0.00250835
Q2KHU4	CLPP	ATP-dependent Clp protease proteolytic subunit, mitochondrial OS=Bos taurus OX=9913 GN=CLPP PE=2 SV=1	531258	1080102	6704848	1.58216e+06	557090	616118	851286	0	531128	0	376521	49794.5	893744	324839	1.84526e+06	378414	4.8763		X	1.40989e+07	0.00249599
P41500	ACYP1	Acylphosphatase-1 OS=Bos taurus OX=9913 GN=ACYP1 PE=1 SV=2	269494	0	4870858	2338661	2317793	617568	0	0	973438	0	1.88118e+06	0	453734	300514	1.73573e+06	451108	3.8477			1.40232e+07	0.0024826
P61223	RAP1B	Ras-related protein Rap-1b OS=Bos taurus OX=9913 GN=RAP1B PE=2 SV=1	262109	1236907	2.56102e+06	1.30597e+06	514929	492738	1.18707e+06	1.21782e+06	114523	989161	1475551	2.24397e+06	185220	221402	1.06228e+06	954340	1.1131			14008396	0.00247997
Q3SYT7	PSMD8	26S proteasome non-ATPase regulatory subunit 8 OS=Bos taurus OX=9913 GN=PSMD8 PE=2 SV=3	1928060	95561.5	1.95488e+06	1930497	2.76522e+06	1520334	944352	526804	0	0	1.57549e+06	238388	256290	253532	1.69909e+06	474357	3.58189		X	13989402	0.00247661
Q9TTK4	LYST	Lysosomal-trafficking regulator OS=Bos taurus OX=9913 GN=LYST PE=1 SV=1	0	0	0	0	1.94466e+06	0	4259.5	0	0	0	8225321	0	0	3.53762e+06	324110	1.4709e+06		4.53828		1.37119e+07	0.00242748
P08169	IGF2R	Cation-independent mannose-6-phosphate receptor OS=Bos taurus OX=9913 GN=IGF2R PE=1 SV=2	106238	1.03249e+06	3.04856e+06	199425	1649786	458556	0	1910835	1.51713e+06	2442440	761266	348941	0	172596	1.08251e+06	894151	1.21066			13648261	0.00241622
P01966	HBA	Hemoglobin subunit alpha OS=Bos taurus OX=9913 GN=HBA PE=1 SV=2	1.28071e+06	0	7646498	0	0	0	0	1225465	2341873	680370	0	450111	0	0	1.48787e+06	587227	2.53372			1.3625e+07	0.0024121
Q8MJ50	OSTF1	Osteoclast-stimulating factor 1 OS=Bos taurus OX=9913 GN=OSTF1 PE=2 SV=1	1.10695e+06	1395942	5.11031e+06	452382	277660	319986	0	0	0	421950	596162	1600383	1.46725e+06	761053	1.44387e+06	605850	2.38321			13510025	0.00239174
Q3SZB8		Histone H3.3C-like OS=Bos taurus OX=9913 PE=2 SV=3	858428	0	2159607	659314	1.21547e+06	970182	0	1432387	707318	0	1702236	237908	2.46327e+06	1073109	977167	952028	1.0264			13479228	0.00238629
P12344	GOT2	Aspartate aminotransferase, mitochondrial OS=Bos taurus OX=9913 GN=GOT2 PE=1 SV=2	1453826	1394874	994532	1.79708e+06	249450	901769	498868	699412	730636	0	1432819	618355	1.52378e+06	1.10339e+06	1.13192e+06	825907	1.37052			13398789	0.00237205
Q0VCJ8	METTL9	Methyltransferase-like protein 9 OS=Bos taurus OX=9913 GN=METTL9 PE=2 SV=1	448416	1.62729e+06	1777351	262572	181007	349850	119918	378756	96254.5	4.75384e+06	72700	2.57898e+06	245899	473685	774415	1.09e+06		1.40752		13366517	0.00236634
Q8MJN0	FUNDC2	FUN14 domain-containing protein 2 OS=Bos taurus OX=9913 GN=FUNDC2 PE=2 SV=1	375756	2.7652e+06	2556379	0	1322006	310634	181798	1.09845e+06	0	0	711367	3100212	919002	0	1.22166e+06	751354	1.62595			13340805	0.00236179
Q8HXG6	NDUFA11	NADH dehydrogenase [ubiquinone] 1 alpha subcomplex subunit 11 OS=Bos taurus OX=9913 GN=NDUFA11 PE=1 SV=3	750628	439223	5.83962e+06	1404219	1690889	236068	104890	378762	197112	0	933736	395489	656692	302803	1.72677e+06	371185	4.65205			13330131	0.0023599
Q95122	CD14	Monocyte differentiation antigen CD14 OS=Bos taurus OX=9913 GN=CD14 PE=2 SV=2	342094	0	476132	2.79312e+06	544242	198742	964478	589520	743571	1.68916e+06	1.84582e+06	2.39133e+06	257146	414116	725722	1.11189e+06		1.53212		13249470	0.00234562
P84227		Histone H3.2 OS=Bos taurus OX=9913 PE=1 SV=2	858428	0	2159607	659314	1.21547e+06	970182	0	1322144	707318	0	1702236	237908	2324932	1073109	977167	920956	1.06104			1.32306e+07	0.00234229
Q3ZBV9	DHRS11	Dehydrogenase/reductase SDR family member 11 OS=Bos taurus OX=9913 GN=DHRS11 PE=2 SV=1	311983	1.80449e+06	2703213	1.39089e+06	2022108	244015	244843	524086	477998	13051	1575147	940420	305872	650463	1412783	591485	2.38854			1.32086e+07	0.00233838
Q2KJ25	PSMD12	26S proteasome non-ATPase regulatory subunit 12 OS=Bos taurus OX=9913 GN=PSMD12 PE=2 SV=3	673820	1.8942e+06	1.92013e+06	0	989552	155176	466852	67582	191787	20090.5	835476	5469281	296300	192384	938814	942469	0.996122	1.00389		1.31726e+07	0.00233202
Q2KIG0	ETFDH	Electron transfer flavoprotein-ubiquinone oxidoreductase, mitochondrial OS=Bos taurus OX=9913 GN=ETFDH PE=2 SV=1	0	1.13404e+06	2102993	1.25489e+06	0	796346	0	0	28952.5	0	2760347	1.84715e+06	2222880	843264	881379	962824		1.09241		1.29909e+07	0.00229984
P62808		Histone H2B type 1 OS=Bos taurus OX=9913 PE=1 SV=2	1696457	1193469	1.68545e+06	675758	1.7268e+06	932610	500216	399819	320968	0	1.47961e+06	109543	1080066	1145709	1.31842e+06	629491	2.09443		X	12946473	0.00229198
Q2M2T1	HIST1H2BK	Histone H2B type 1-K OS=Bos taurus OX=9913 GN=HIST1H2BK PE=1 SV=3	1696457	1193469	1.68545e+06	675758	1.7268e+06	932610	500216	399819	320968	0	1.47961e+06	109543	1080066	1145709	1.31842e+06	629491	2.09443		X	12946473	0.00229198
P17248	WARS	Tryptophan--tRNA ligase, cytoplasmic OS=Bos taurus OX=9913 GN=WARS PE=1 SV=3	795032	395846	1746402	1.54306e+06	3.51861e+06	1264458	558025	0	325638	0	1.03317e+06	561962	418570	774944	1.5439e+06	459039	3.36334		X	12935730	0.00229007
Q08DJ0	RALYL	RNA-binding Raly-like protein OS=Bos taurus OX=9913 GN=RALYL PE=2 SV=1	1.38615e+06	1.855e+06	0	0	639586	1240286	0	2.84931e+06	1.55968e+06	0	514661	0	1.52916e+06	1286320	853504	967391		1.13343		12860156	0.0022767
Q3T0B6	C1QBP	Complement component 1 Q subcomponent-binding protein, mitochondrial OS=Bos taurus OX=9913 GN=C1QBP PE=2 SV=1	1.22629e+06	3522619	3.09006e+06	2.29086e+06	0	737835	157854	58899.5	618192	0	0	503774	598341	45729	1.81128e+06	247849	7.30799		X	1.28504e+07	0.00227498
Q17QL5	TMEM30A	Cell cycle control protein 50A OS=Bos taurus OX=9913 GN=TMEM30A PE=1 SV=1	662246	382770	4.09666e+06	767554	1.20805e+06	1445298	867431	0	530504	70630	1.07008e+06	0	1141513	603938	1.4271e+06	535512	2.66492			1.28467e+07	0.00227431
O46414	FTH1	Ferritin heavy chain OS=Bos taurus OX=9913 GN=FTH1 PE=2 SV=3	0	502184	3442937	0	1.09912e+06	449800	318930	514445	180232	3.29476e+06	540058	2388842	0	61511	915674	912348	1.00365			12792825	0.00226478
Q1JQA0	PPT2	Lysosomal thioesterase PPT2 OS=Bos taurus OX=9913 GN=PPT2 PE=2 SV=1	3.02499e+06	1056321	1.34456e+06	1480351	267450	184439	1763640	1200409	202971	791848	1.10849e+06	247500	0	116666	1.22635e+06	678940	1.80628			12789637	0.00226421
Q02368	NDUFB7	NADH dehydrogenase [ubiquinone] 1 beta subcomplex subunit 7 OS=Bos taurus OX=9913 GN=NDUFB7 PE=1 SV=2	784749	5.56991e+06	3.8572e+06	0	0	0	891406	0	390726	0	0	206344	1.06569e+06	0	1.70198e+06	319271	5.33082			12766034	0.00226003
Q2HJ57	COTL1	Coactosin-like protein OS=Bos taurus OX=9913 GN=COTL1 PE=2 SV=3	532300	0	2378440	2.40376e+06	3.24932e+06	416878	465548	92780	530333	20519.5	1.07473e+06	196702	934906	257998	1.49678e+06	446690	3.35083			1.25542e+07	0.00222253
Q2KIJ6	UBXN6	UBX domain-containing protein 6 OS=Bos taurus OX=9913 GN=UBXN6 PE=2 SV=1	141869	154014	2271072	4552144	105444	875044	40819	57019	792472	0	1050306	1113244	1.1742e+06	200430	1.34993e+06	553562	2.43863			12528079	0.00221791
Q2KIU3		Protein HP-25 homolog 2 OS=Bos taurus OX=9913 PE=2 SV=1	706766	0	4.33767e+06	331849	1163781	0	1426138	2123555	399744	0	1.57588e+06	306328	0	0	1.09001e+06	728956	1.49531			1.23717e+07	0.00219022
Q2KIS7	CLEC3B	Tetranectin OS=Bos taurus OX=9913 GN=CLEC3B PE=2 SV=1	283406	706580	0	2.61668e+06	321896	0	37790.5	3163394	0	455159	307810	4.28097e+06	0	29415	654760	1.03432e+06		1.57969		12203098	0.00216037
Q28029	ATP6V1F	V-type proton ATPase subunit F OS=Bos taurus OX=9913 GN=ATP6V1F PE=3 SV=2	798583	2.97485e+06	4.47514e+06	159692	40523.5	522966	721665	207548	727504	0	677468	60183	652569	181671	1.49529e+06	403576	3.70511			1.22004e+07	0.00215989
Q17QL1	GNPDA2	Glucosamine-6-phosphate isomerase 2 OS=Bos taurus OX=9913 GN=GNPDA2 PE=2 SV=1	880928	1.19477e+06	1.04019e+06	635561	4.24441e+06	1053779	667198	73488	232314	0	800162	723540	44536.5	572956	1.50827e+06	389274	3.87458		X	1.21638e+07	0.00215342
Q2KJ46	PSMD3	26S proteasome non-ATPase regulatory subunit 3 OS=Bos taurus OX=9913 GN=PSMD3 PE=2 SV=1	1676289	1528459	3226788	2.23463e+06	844144	186630	361775	57318.5	308478	0	829148	0	340730	381612	1.61616e+06	284883	5.67306		X	11976000	0.00212017
Q3T014	BPGM	Bisphosphoglycerate mutase OS=Bos taurus OX=9913 GN=BPGM PE=2 SV=3	470207	465772	2.51493e+06	435133	2086245	1.76792e+06	670148	343572	494991	0	1.16953e+06	103348	624636	800230	1.29003e+06	525807	2.45344			11946661	0.00211497
Q29RV1	PDIA4	Protein disulfide-isomerase A4 OS=Bos taurus OX=9913 GN=PDIA4 PE=2 SV=1	865978	1023283	2248248	0	445839	1620325	0	1591531	0	1.85449e+06	708994	145970	979060	450754	1.03395e+06	716351	1.44335			1.19345e+07	0.00211282
Q0VCT1	MLLT11	Protein AF1q OS=Bos taurus OX=9913 GN=MLLT11 PE=3 SV=1	1215267	211985	3.11561e+06	147680	1.57317e+06	1.43883e+06	710676	0	773675	0	808074	1322147	371094	164306	1283756	518746	2.47473			11852508	0.00209831
Q32L77		Protein C9orf135 homolog OS=Bos taurus OX=9913 PE=2 SV=1	2.45819e+06	3.54234e+06	2.90703e+06	702512	0	352151	0	0	0	0	1036550	0	317196	518486	1660371	234029	7.09473		X	1.18345e+07	0.00209511
P62998	RAC1	Ras-related C3 botulinum toxin substrate 1 OS=Bos taurus OX=9913 GN=RAC1 PE=1 SV=1	1000809	0	2.70803e+06	1376478	466882	562698	964046	1.2127e+06	59030.5	1314344	1.31641e+06	456247	91208.5	243614	1.01915e+06	707200	1.44111			11772495	0.00208414
P28801	GSTP1	Glutathione S-transferase P OS=Bos taurus OX=9913 GN=GSTP1 PE=1 SV=2	543003	982468	3.71765e+06	2.49471e+06	908116	0	0	194594	0	63892.5	255498	2.48473e+06	0	87668	1440991	385798	3.73509			11732331	0.00207703
P58353	SLC2A5	Solute carrier family 2, facilitated glucose transporter member 5 OS=Bos taurus OX=9913 GN=SLC2A5 PE=1 SV=2	139683	909956	1033779	5457901	110158	578102	645172	576072	1138270	0	770380	984.5	0	338408	1.3716e+06	433661	3.16283			1.16989e+07	0.00207111
Q2NKU6	DPY30	Protein dpy-30 homolog OS=Bos taurus OX=9913 GN=DPY30 PE=3 SV=1	784392	0	3518598	3.35774e+06	992310	222641	777994	445448	389139	0	541233	264904	0	84981	1.47928e+06	312962	4.72671			11379381	0.00201455
P11024	NNT	NAD(P) transhydrogenase, mitochondrial OS=Bos taurus OX=9913 GN=NNT PE=1 SV=3	118300	62099.5	391896	331238	234704	2516359	266749	168879	819906	0	2500856	1474474	2.12267e+06	292494	609099	955754		1.56913		11300626	0.0020006
Q3ZCF3	SKP1	S-phase kinase-associated protein 1 OS=Bos taurus OX=9913 GN=SKP1 PE=2 SV=1	225584	1.42734e+06	4544101	332957	1089704	1.35284e+06	994946	23787.5	270980	0	374378	0	140056	438138	1.49542e+06	280286	5.33535		X	11214821	0.00198541
Q3ZCF5	OAT	Ornithine aminotransferase, mitochondrial OS=Bos taurus OX=9913 GN=OAT PE=2 SV=1	1780879	0	1405328	1591734	2889912	1554358	211969	80063.5	0	0	158766	0	133620	1.39898e+06	1.53704e+06	247925	6.19961		X	11205608	0.00198378
A7YWE4	ALDH4A1	Delta-1-pyrroline-5-carboxylate dehydrogenase, mitochondrial OS=Bos taurus OX=9913 GN=ALDH4A1 PE=2 SV=1	1027618	1388010	2.41829e+06	860748	1400320	1153231	140886	306722	521994	0	0	600042	940788	386518	1.3747e+06	362119	3.79628		X	1.11452e+07	0.00197308
Q28110	FCGR2	Low affinity immunoglobulin gamma Fc region receptor II OS=Bos taurus OX=9913 GN=FCGR2 PE=2 SV=1	863542	0	0	8578509	531461	0	0	0	428645	0	530680	0	0	0	1662252	119916	13.8618			1.09328e+07	0.00193549
Q0IIM3	HSPH1	Heat shock protein 105 kDa OS=Bos taurus OX=9913 GN=HSPH1 PE=2 SV=1	809614	555550	3.88446e+06	522763	944400	493856	547878	509512	0	178762	652208	261234	571330	971285	1.20177e+06	461526	2.60391			10902857	0.00193019
Q28024	GNG12	Guanine nucleotide-binding protein G(I)/G(S)/G(O) subunit gamma-12 OS=Bos taurus OX=9913 GN=GNG12 PE=1 SV=2	472574	933882	2971077	0	889721	0	944074	0	0	1.31695e+06	0	2952542	222648	143772	877876	697498	1.25861			10847237	0.00192034
A2I7N1	SERPINA3-5	Serpin A3-5 OS=Bos taurus OX=9913 GN=SERPINA3-5 PE=3 SV=1	680148	825440	2689992	0	406359	1.2427e+06	481672	1658089	741630	172854	718020	548427	526050	148408	974106	624394	1.56008			10839786	0.00191902
Q32P86	DEFB119	Beta-defensin 119 OS=Bos taurus OX=9913 GN=DEFB119 PE=3 SV=1	953715	1318288	1401961	2445273	2.36421e+06	413261	1.03532e+06	0	93236.5	0	322502	0	0	428346	1.48278e+06	234926	6.31172		X	10776112	0.00190775
A2I7N2	SERPINA3-6	Serpin A3-6 OS=Bos taurus OX=9913 GN=SERPINA3-6 PE=3 SV=1	680148	825440	2689992	0	283100	1.2427e+06	481672	1658089	741630	172854	718020	548427	526050	148408	953563	624394	1.52718			10716527	0.0018972
Q863C3	GRP	Gastrin-releasing peptide OS=Bos taurus OX=9913 GN=GRP PE=1 SV=3	161226	192776	4238012	1.11984e+06	0	0	361148	1.64257e+06	1.76974e+06	0	406862	0	59558.5	758638	951976	624814	1.52362			1.07104e+07	0.00189611
A5D7M3	GAS8	Dynein regulatory complex subunit 4 OS=Bos taurus OX=9913 GN=GAS8 PE=2 SV=1	407648	949900	5943034	0	411502	368560	595557	0	0	0	395848	707108	604682	230490	1346774	316711	4.25238			10614330	0.00187911
P82908	MRPS36	28S ribosomal protein S36, mitochondrial OS=Bos taurus OX=9913 GN=MRPS36 PE=1 SV=2	751456	923945	4454131	383211	932374	21596.5	0	0	41879.5	0	1.73433e+06	0	618203	673190	1.24445e+06	383451	3.2454			10534319	0.00186494
Q3ZBU2	CISD1	CDGSH iron-sulfur domain-containing protein 1 OS=Bos taurus OX=9913 GN=CISD1 PE=1 SV=1	946674	1327685	4.73005e+06	405461	714122	606169	0	196618	143874	0	783443	179986	266961	208470	1.45503e+06	222419	6.54183		X	10509510	0.00186055
O18956	ENTPD1	Ectonucleoside triphosphate diphosphohydrolase 1 OS=Bos taurus OX=9913 GN=ENTPD1 PE=1 SV=1	0	2.99922e+06	2.08752e+06	1.14144e+06	0	71470.5	210621	75552.5	0	0	217938	3.38749e+06	88539	90233	1049942	508797	2.06358			1.037e+07	0.00183586
P01001	SPINK6	Serine protease inhibitor Kazal-type 6 OS=Bos taurus OX=9913 GN=SPINK6 PE=1 SV=3	0	296703	2144260	0	0	744010	0	1.58155e+06	399248	3048505	823666	1.22566e+06	78283	0	530829	894614		1.68532		10341882	0.00183087
Q2KIJ8	DNAJC5B	DnaJ homolog subfamily C member 5B OS=Bos taurus OX=9913 GN=DNAJC5B PE=2 SV=1	1.32025e+06	1594872	732224	0	0	902192	595168	201195	0	0	1.029e+06	3578638	255366	0	758256	707421	1.07186			1.02089e+07	0.00180733
Q32LM2	SGTA	Small glutamine-rich tetratricopeptide repeat-containing protein alpha OS=Bos taurus OX=9913 GN=SGTA PE=2 SV=1	648200	1432014	2152748	315248	698141	455756	0	642462	0	40449	735052	1.93081e+06	378893	739830	950351	558437	1.7018		X	1.01696e+07	0.00180037
P17453	BPI	Bactericidal permeability-increasing protein OS=Bos taurus OX=9913 GN=BPI PE=2 SV=2	323762	808594	1160968	1.2984e+06	1590504	0	376948	783870	490576	306048	1958128	39243.5	214402	785111	863704	619291	1.39467			10136552	0.00179452
P10731	PAM	Peptidyl-glycine alpha-amidating monooxygenase OS=Bos taurus OX=9913 GN=PAM PE=1 SV=2	697495	635038	2.04747e+06	854031	1.36722e+06	0	100709	1196048	450367	0	54813	2011293	0	721953	933542	566898	1.64676			1.01364e+07	0.0017945
A7MBH5	CCDC151	Coiled-coil domain-containing protein 151 OS=Bos taurus OX=9913 GN=CCDC151 PE=2 SV=1	877676	695413	3.02307e+06	443786	1365070	777058	397988	95223.5	0	0	1.09787e+06	162234	776155	423690	1.19701e+06	369145	3.24266		X	1.01352e+07	0.00179429
A8E657	AASS	Alpha-aminoadipic semialdehyde synthase, mitochondrial OS=Bos taurus OX=9913 GN=AASS PE=2 SV=1	107096	0	1.51067e+06	4.40607e+06	0	1152616	134172	184112	80021	0	362012	139203	1.724e+06	244936	1.19607e+06	358557	3.3358			10044906	0.0017783
Q5E9F5	TAGLN2	Transgelin-2 OS=Bos taurus OX=9913 GN=TAGLN2 PE=2 SV=3	566910	1.19005e+06	1131431	340900	2188553	333056	186076	242548	293407	0	1.04195e+06	2146574	132328	186258	958483	528642	1.8131			9.98004e+06	0.00176681
Q148L6	DHDH	Trans-1,2-dihydrobenzene-1,2-diol dehydrogenase OS=Bos taurus OX=9913 GN=DHDH PE=2 SV=1	0	1.79608e+06	4.41411e+06	517134	722946	76622	147976	182460	0	18057	597687	213246	415982	870427	1.25448e+06	305729	4.10325			9.97273e+06	0.00176552
A8SMG2	TEX43	Testis-expressed protein 43 OS=Bos taurus OX=9913 GN=TEX43 PE=2 SV=2	412670	802554	1404968	0	792182	1283117	139736	0	1.50517e+06	0	357592	0	2048858	1175544	782582	653363	1.19778			9.92239e+06	0.00175661
A7YW45	PRMT5	Protein arginine N-methyltransferase 5 OS=Bos taurus OX=9913 GN=PRMT5 PE=2 SV=1	1.04852e+06	596024	3.35372e+06	2783645	152272	912246	286123	0	589394	0	0	0	0	185826	1.47441e+06	132668	11.1135		X	9.90777e+06	0.00175402
Q29RH0	CST9	Cystatin-9 OS=Bos taurus OX=9913 GN=CST9 PE=2 SV=1	0	0	1.49487e+06	2.6025e+06	3.04587e+06	426360	1563101	358783	0	0	397620	0	0	0	1.2616e+06	289938	4.35128			9.88911e+06	0.00175072
P06394	KRT10	Keratin, type I cytoskeletal 10 OS=Bos taurus OX=9913 GN=KRT10 PE=3 SV=1	245803	148877	0	8894798	0	0	0	0	0	322524	0	0	0	76225	1.54825e+06	49843.7	31.062			9.68823e+06	0.00171515
Q2KIS9	TSPAN8	Tetraspanin-8 OS=Bos taurus OX=9913 GN=TSPAN8 PE=2 SV=1	137466	354050	741918	7715873	0	0	0	697646	0	0	0	0	0	0	1.49155e+06	87205.7	17.1038			9646952	0.00170785
P04272	ANXA2	Annexin A2 OS=Bos taurus OX=9913 GN=ANXA2 PE=1 SV=2	163324	0	3.30541e+06	3241166	313091	107870	0	932036	0	0	371102	1169072	0	0	1.18848e+06	309026	3.84588			9603071	0.00170008
Q2HJE5	FAM234A	Protein FAM234A OS=Bos taurus OX=9913 GN=FAM234A PE=2 SV=1	338656	1.0827e+06	2.19712e+06	1620946	339397	368369	325032	142150	79851	464258	352688	2117852	0	136452	991198	452285	2.19153			9.56547e+06	0.00169342
Q3MHP1	UBE2L3	Ubiquitin-conjugating enzyme E2 L3 OS=Bos taurus OX=9913 GN=UBE2L3 PE=2 SV=1	1.09926e+06	0	2.70868e+06	623538	2.31337e+06	884724	59438	178494	925356	0	245498	0	0	387332	1.2716e+06	224515	5.66375		x	9.42569e+06	0.00166868
P02584	PFN1	Profilin-1 OS=Bos taurus OX=9913 GN=PFN1 PE=1 SV=2	555328	956831	2.46214e+06	1.17793e+06	0	0	0	653960	0	16375.5	0	3.04621e+06	162875	173802	858705	506653	1.69486			9205455	0.00162969
Q2HJ73	HIBCH	3-hydroxyisobutyryl-CoA hydrolase, mitochondrial OS=Bos taurus OX=9913 GN=HIBCH PE=2 SV=1	357124	1.05661e+06	1915897	2848021	432436	425257	436550	66656	199015	0	1088748	0	345702	33244.5	1172558	271239	4.32296		X	9205263	0.00162965
O46415	FTL	Ferritin light chain OS=Bos taurus OX=9913 GN=FTL PE=2 SV=3	128754	399750	5.72937e+06	525811	723079	182436	0	0	0	0	395848	0	164986	892989	1.28153e+06	181728	7.05193			9.14303e+06	0.00161863
Q3T052	ITIH4	Inter-alpha-trypsin inhibitor heavy chain H4 OS=Bos taurus OX=9913 GN=ITIH4 PE=1 SV=1	610635	101960	2.02197e+06	2165709	1778742	131284	348662	1249143	102510	0	561416	0	15773.5	0	1.13505e+06	284688	3.98699		X	9.0878e+06	0.00160886
A6QLU8	NXN	Nucleoredoxin OS=Bos taurus OX=9913 GN=NXN PE=2 SV=1	270656	323640	1.62819e+06	949544	742405	797803	487636	186091	232034	0	1.37337e+06	1084242	647827	363638	785374	546854	1.43617			9087075	0.00160873
Q02369	NDUFB9	NADH dehydrogenase [ubiquinone] 1 beta subcomplex subunit 9 OS=Bos taurus OX=9913 GN=NDUFB9 PE=1 SV=2	116224	537540	5.73669e+06	2.10416e+06	422304	131000	0	0	0	0	0	0	0	0	1.50799e+06	0				9047925	0.0016018
Q2TBV3	ETFB	Electron transfer flavoprotein subunit beta OS=Bos taurus OX=9913 GN=ETFB PE=1 SV=3	291614	2032471	1.92774e+06	515612	1.06529e+06	275723	420240	0	195376	0	272038	0	957670	907618	1.01807e+06	344118	2.95851			8.86139e+06	0.00156877
Q56JW4	APRT	Adenine phosphoribosyltransferase OS=Bos taurus OX=9913 GN=APRT PE=2 SV=1	53161.5	1.36438e+06	1990745	1790981	517920	451369	109486	0	139151	0	881348	48970	741830	622356	1.02809e+06	317892	3.23409		X	8.7117e+06	0.00154227
Q3ZBD2	ACTR10	Actin-related protein 10 OS=Bos taurus OX=9913 GN=ACTR10 PE=2 SV=1	973480	762065	3.7138e+06	0	545332	513627	174340	281210	151518	0	616906	0	399783	571351	1084718	274388	3.95322			8.70342e+06	0.00154081
Q3MHN2	C9	Complement component C9 OS=Bos taurus OX=9913 GN=C9 PE=2 SV=1	172763	89139.5	1.78371e+06	434947	913554	165646	928471	2310346	142294	716249	736726	198705	0	37409.5	593294	633775		1.06823		8629962	0.0015278
P50448		Factor XIIa inhibitor OS=Bos taurus OX=9913 PE=1 SV=1	541136	202490	0	2.0374e+06	2376738	648368	140544	1.11085e+06	531609	0	300021	0	493254	178245	967690	344316	2.81047			8560665	0.00151554
P63171	DYNLT1	Dynein light chain Tctex-type 1 OS=Bos taurus OX=9913 GN=DYNLT1 PE=1 SV=1	331226	1093954	370932	1744076	895492	487679	752974	179099	0	0	749918	1193619	356186	363894	820560	449461	1.82565			8519049	0.00150817
Q32LL2	STOML2	Stomatin-like protein 2, mitochondrial OS=Bos taurus OX=9913 GN=STOML2 PE=2 SV=1	113770	361422	3.57272e+06	1.49459e+06	45502.5	253636	0	65182.5	380590	0	1123980	0	685548	349133	973606	325554	2.99061			8.44607e+06	0.00149525
P23389	CHGB	Secretogranin-1 OS=Bos taurus OX=9913 GN=CHGB PE=1 SV=2	0	92999.5	411221	1.30085e+06	646323	0	0	0	0	880503	700548	4287512	0	63204.5	408566	741471		1.81481		8383162	0.00148411
Q08DI5	RAP2C	Ras-related protein Rap-2c OS=Bos taurus OX=9913 GN=RAP2C PE=2 SV=1	116002	954982	3241873	289018	270508	624934	288269	769832	97242	0	603056	1.07928e+06	0	17516	916219	356900	2.56716			8352516	0.00147869
A5PK65	DDT	D-dopachrome decarboxylase OS=Bos taurus OX=9913 GN=DDT PE=3 SV=1	808963	1.04447e+06	2.24947e+06	778092	241448	1.42232e+06	153796	0	0	0	781008	483314	238542	133252	1090794	223739	4.8753		X	8.33468e+06	0.00147553
Q3T0H0	LCMT1	Leucine carboxyl methyltransferase 1 OS=Bos taurus OX=9913 GN=LCMT1 PE=2 SV=1	471614	708125	2.42087e+06	2.04018e+06	544190	477094	29475	0	17240.5	0	923912	158374	0	251724	1.11034e+06	172591	6.4334		X	8042792	0.00142385
P0C6R3	CES4A	Carboxylesterase 4A OS=Bos taurus OX=9913 GN=CES4A PE=2 SV=1	669480	1.25004e+06	889500	2.24148e+06	1351336	0	727441	0	0	0	0	388286	497966	0	1.06697e+06	201712	5.2896		X	8015531	0.00141903
Q3T0B2	PSMD6	26S proteasome non-ATPase regulatory subunit 6 OS=Bos taurus OX=9913 GN=PSMD6 PE=2 SV=1	840479	0	3136485	313046	0	421692	650628	0	454036	0	784279	0	576572	827820	785284	411667	1.90757			8005039	0.00141717
A6QR55	USP4	Ubiquitin carboxyl-terminal hydrolase 4 OS=Bos taurus OX=9913 GN=USP4 PE=2 SV=1	792882	0	3214582	642660	484814	929796	58017	124600	85878	0	1.05919e+06	199972	0	395236	1.01079e+06	240361	4.20529			7.98762e+06	0.00141409
Q3SZT6	CFAP126	Protein Flattop OS=Bos taurus OX=9913 GN=CFAP126 PE=2 SV=1	0	0	4910477	2.4188e+06	0	395364	222650	0	0	0	0	0	0	0	1.28744e+06	27831.2	46.2588			7.94729e+06	0.00140695
A1A4J1	PFKL	ATP-dependent 6-phosphofructokinase, liver type OS=Bos taurus OX=9913 GN=PFKL PE=2 SV=1	424304	1180498	2111319	299410	505836	265052	227863	173940	160438	32667.5	823110	957094	346728	379546	797737	387673	2.05775			7887806	0.00139642
A6H757	ACP6	Lysophosphatidic acid phosphatase type 6 OS=Bos taurus OX=9913 GN=ACP6 PE=1 SV=1	214406	149183	1.46975e+06	947120	599948	656717	113622	983130	377426	1766532	153923	299685	37708.5	90583.5	672853	477826	1.40815			7.85973e+06	0.00139145
Q3ZCJ8	CTSC	Dipeptidyl peptidase 1 OS=Bos taurus OX=9913 GN=CTSC PE=2 SV=1	149430	1703521	1764309	290238	1.90468e+06	460968	338038	214853	313730	0	0	0	442654	272746	1.04552e+06	197753	5.28703		X	7855170	0.00139064
P20959	IGFBP3	Insulin-like growth factor-binding protein 3 OS=Bos taurus OX=9913 GN=IGFBP3 PE=1 SV=3	0	121426	0	876114	153460	0	432559	4.1507e+06	0	0	1600399	451424	0	0	191833	829385		4.32347		7.78608e+06	0.00137841
P17690	APOH	Beta-2-glycoprotein 1 OS=Bos taurus OX=9913 GN=APOH PE=1 SV=4	0	0	2963261	1.7853e+06	801520	0	0	2222092	0	0	0	0	0	0	925014	277762	3.33024			7772175	0.00137595
A5D7Q3	43720	Septin-12 OS=Bos taurus OX=9913 GN=SEPT12 PE=2 SV=1	164360	910232	1.28015e+06	2876346	0	0	0	49082.5	0	0	1.53737e+06	309846	245949	285454	871848	303463	2.87299			7.65879e+06	0.00135587
Q148H0	APOO	MICOS complex subunit MIC26 OS=Bos taurus OX=9913 GN=APOO PE=2 SV=1	0	348592	435834	3.77888e+06	0	305770	298371	129298	551674	0	950534	696649	127261	0	811513	344223	2.35752			7622866	0.00134951
P07455	IGF1	Insulin-like growth factor I OS=Bos taurus OX=9913 GN=IGF1 PE=1 SV=2	303586	87905.5	261401	529760	1.90282e+06	69753.5	1.10293e+06	1.37005e+06	0	841984	384525	476930	0	227383	525871	550476		1.04679		7559034	0.00133821
Q3SZV8	ROMO1	Reactive oxygen species modulator 1 OS=Bos taurus OX=9913 GN=ROMO1 PE=3 SV=1	374401	1231443	2.01939e+06	0	892994	641676	332164	0	0	0	927678	0	821198	295784	859984	297103	2.89456			7.53673e+06	0.00133426
A6QLN9	VWA1	von Willebrand factor A domain-containing protein 1 OS=Bos taurus OX=9913 GN=VWA1 PE=2 SV=1	191216	0	4132190	408722	1730157	199028	191612	135272	270336	0	231953	0	0	0	1110219	103647	10.7116			7490487	0.00132608
P46193	ANXA1	Annexin A1 OS=Bos taurus OX=9913 GN=ANXA1 PE=1 SV=2	1016076	405649	4034395	217465	0	0	0	0	939194	505728	318102	0	21289.5	0	945598	223039	4.2396			7.4579e+06	0.00132031
Q0II90	FAM81B	Protein FAM81B OS=Bos taurus OX=9913 GN=FAM81B PE=2 SV=1	570778	1.40093e+06	581996	634220	1178747	401572	166188	801550	94591	24481	578195	171048	617566	151926	794708	325693	2.44005		X	7373792	0.00130542
Q5E9K0	PSMB2	Proteasome subunit beta type-2 OS=Bos taurus OX=9913 GN=PSMB2 PE=1 SV=1	891870	860274	561400	3577087	0	144349	218290	169648	495578	0	157302	3494	91547	135999	1.00583e+06	158982	6.32668			7306839	0.00129356
Q3ZBI7	ATP5MD	Up-regulated during skeletal muscle growth protein 5 OS=Bos taurus OX=9913 GN=ATP5MD PE=1 SV=1	545653	0	1638279	0	769292	939521	192126	175372	272874	0	1370051	130416	831917	440822	648791	426697	1.52049			7.30632e+06	0.00129347
Q3SZ18	HPRT1	Hypoxanthine-guanine phosphoribosyltransferase OS=Bos taurus OX=9913 GN=HPRT1 PE=2 SV=3	728739	1.06958e+06	2321837	84393	746989	187190	314730	343082	350518	0	402018	266358	0	455312	856455	266502	3.21369			7270751	0.00128718
Q3SZH7	LTA4H	Leukotriene A-4 hydrolase OS=Bos taurus OX=9913 GN=LTA4H PE=2 SV=3	397988	970768	2958735	530328	646786	520705	94257	338256	0	0	258234	0	0	512681	1.00422e+06	150428	6.67572		X	7.22874e+06	0.00127974
Q0II87	TFAM	Transcription factor A, mitochondrial OS=Bos taurus OX=9913 GN=TFAM PE=2 SV=1	441612	2722897	262953	386850	520139	225623	257671	313482	96905.5	9134	497535	1.01798e+06	318748	81178	760012	324080	2.34514			7152712	0.00126628
P00735	F2	Prothrombin OS=Bos taurus OX=9913 GN=F2 PE=1 SV=2	145728	222114	1.33099e+06	1296853	437781	0	78324.5	1.52034e+06	0	679764	573276	840660	0	0	572245	461546	1.23984			7125840	0.00126152
Q71SP7	FASN	Fatty acid synthase OS=Bos taurus OX=9913 GN=FASN PE=2 SV=1	433320	0	2.98634e+06	1456386	445677	283370	104939	0	0	249278	766114	168914	64998.5	148306	934183	187819	4.97386			7107646	0.0012583
A1A4K3	DDB1	DNA damage-binding protein 1 OS=Bos taurus OX=9913 GN=DDB1 PE=1 SV=1	482082	134788	4.19102e+06	687702	741783	155442	0	0	292020	0	301598	0	0	116053	1.06547e+06	88708.9	12.0108		X	7102487	0.00125739
P79110	SLC25A1	Tricarboxylate transport protein, mitochondrial OS=Bos taurus OX=9913 GN=SLC25A1 PE=2 SV=1	64273	100857	2.18193e+06	416214	0	1083274	112158	164782	0	0	2.00802e+06	0	771004	181313	641091	404660	1.58427			7083826	0.00125408
Q2KHU5	MACROD1	O-acetyl-ADP-ribose deacetylase MACROD1 OS=Bos taurus OX=9913 GN=MACROD1 PE=2 SV=1	772388	285337	1.94478e+06	2072449	851426	416137	0	256878	0	0	381848	0	26769.5	0	1.05709e+06	83187	12.7073		X	7.00801e+06	0.00124066
A6QQS3	SPERT	Spermatid-associated protein OS=Bos taurus OX=9913 GN=SPERT PE=2 SV=2	526562	0	2.05244e+06	33226	385968	1087836	0	0	0	0	559838	1.12008e+06	1.23248e+06	0	681005	364050	1.87064			6998428	0.00123897
Q3SZC4	NSFL1C	NSFL1 cofactor p47 OS=Bos taurus OX=9913 GN=NSFL1C PE=2 SV=1	340663	1057497	2824615	544862	1.42786e+06	0	345888	59453.5	0	14042.5	142484	0	140592	88682	1.03258e+06	98892.9	10.4414		X	6986636	0.00123688
P81287	ANXA5	Annexin A5 OS=Bos taurus OX=9913 GN=ANXA5 PE=1 SV=3	226238	2.21616e+06	0	438391	410908	491698	0	246980	193591	0	99197.5	2115811	120832	418950	630567	399420	1.57871			6978761	0.00123548
Q2T9V2	IQCG	Dynein regulatory complex protein 9 OS=Bos taurus OX=9913 GN=IQCG PE=2 SV=1	80414.5	374442	4.42836e+06	1359201	0	620654	0	0	0	0	108443	0	0	0	1.14384e+06	13555.4	84.3831		X	6.97151e+06	0.0012342
Q00252		Outer capsid glycoprotein VP7 OS=Rotavirus A (isolate RVA/Cow/Thailand/A5/1988/G8P6[1]) OX=36440 PE=2 SV=1	1.89176e+06	0	0	693156	0	2575727	0	0	0	0	0	0	1.80561e+06	0	860108	225702	3.81082			6.96626e+06	0.00123327
P06868	PLG	Plasminogen OS=Bos taurus OX=9913 GN=PLG PE=1 SV=2	699754	421692	173872	981666	528298	0	425932	2651855	0	725443	156172	0	0	92153.5	467547	506444		1.08319		6.85684e+06	0.0012139
A7MBJ4	PTPRF	Receptor-type tyrosine-protein phosphatase F OS=Bos taurus OX=9913 GN=PTPRF PE=2 SV=1	152402	257051	2363099	583966	103808	806050	172378	202586	186532	479348	426584	1070754	0	46611.5	711063	323099	2.20076			6851169	0.0012129
Q2NL21	DNAJC11	DnaJ homolog subfamily C member 11 OS=Bos taurus OX=9913 GN=DNAJC11 PE=2 SV=1	33157	0	1.94712e+06	0	189725	1982438	63905	185476	153281	0	1361307	39528	801891	88531.5	692074	336740	2.05522			6846361	0.00121204
Q2KJC9	ALDH7A1	Alpha-aminoadipic semialdehyde dehydrogenase OS=Bos taurus OX=9913 GN=ALDH7A1 PE=2 SV=4	332062	5859	3829230	1.19006e+06	0	176672	75078	15728	0	0	369056	0	307971	525540	922314	161672	5.70486			6827259	0.00120866
Q2HJ94	DNAJA2	DnaJ homolog subfamily A member 2 OS=Bos taurus OX=9913 GN=DNAJA2 PE=2 SV=1	0	818288	0	929203	269066	3.49401e+06	0	77803.5	317571	0	349645	292019	269642	0	918428	163335	5.62297			6.81725e+06	0.00120689
Q1JPB0	SERPINB1	Leukocyte elastase inhibitor OS=Bos taurus OX=9913 GN=SERPINB1 PE=2 SV=2	248950	296393	2.61753e+06	389404	391695	194342	184952	847855	27036	362242	36808.5	1077483	95726	0	689719	329013	2.09633			6.77042e+06	0.0011986
Q148G8	UQCC3	Ubiquinol-cytochrome-c reductase complex assembly factor 3 OS=Bos taurus OX=9913 GN=UQCC3 PE=3 SV=1	592187	437370	0	0	1112343	840330	847968	139912	0	1502273	0	974777	267701	0	497038	466579	1.06528			6714859	0.00118876
Q2YDD6	SYNGR4	Synaptogyrin-4 OS=Bos taurus OX=9913 GN=SYNGR4 PE=2 SV=1	0	0	4.38709e+06	269468	0	0	0	0	244254	0	965863	233062	0	596702	776092	254985	3.04368			6696436	0.0011855
A7MB28	NDRG3	Protein NDRG3 OS=Bos taurus OX=9913 GN=NDRG3 PE=2 SV=1	1694392	1.81276e+06	0	339896	216832	494799	0	0	0	0	278171	0	1.35986e+06	474965	759780	264124	2.8766			6.67167e+06	0.00118112
Q0P5A6	PSMD5	26S proteasome non-ATPase regulatory subunit 5 OS=Bos taurus OX=9913 GN=PSMD5 PE=2 SV=1	205114	610446	2.59903e+06	463560	638156	384367	92095.5	160196	68680.5	0	680990	678500	10255.5	69553	816778	220034	3.71206			6660941	0.00117922
P08728	KRT19	Keratin, type I cytoskeletal 19 OS=Bos taurus OX=9913 GN=KRT19 PE=2 SV=1	143551	0	0	70589.5	0	0	0	0	0	0	6.33327e+06	0	0	0	35690.1	791659		22.1815		6547412	0.00115912
Q9BGI3	PRDX2	Peroxiredoxin-2 OS=Bos taurus OX=9913 GN=PRDX2 PE=2 SV=1	338674	113356	1780094	0	967350	478793	223826	227519	590869	1087841	499950	0	0	174909	613045	350614	1.74849			6483182	0.00114775
Q17QC0	PGRMC1	Membrane-associated progesterone receptor component 1 OS=Bos taurus OX=9913 GN=PGRMC1 PE=2 SV=3	304411	0	1603131	0	1.1038e+06	606958	0	191936	304230	1.2344e+06	171625	254032	204792	501712	603049	357841	1.68524			6.48102e+06	0.00114737
P61157	ACTR3	Actin-related protein 3 OS=Bos taurus OX=9913 GN=ACTR3 PE=1 SV=3	377292	424942	2334293	405173	830336	484949	113638	229422	0	62439	359848	612794	0	192968	809497	196388	4.12192		X	6.42809e+06	0.001138
Q2LGB5	TOLLIP	Toll-interacting protein OS=Bos taurus OX=9913 GN=TOLLIP PE=2 SV=1	0	537483	2.49653e+06	442499	0	1118230	57220	249238	277972	864670	78719.5	174545	118144	0	765791	227564	3.36518			6.41525e+06	0.00113572
A2VDS0	PRPSAP2	Phosphoribosyl pyrophosphate synthase-associated protein 2 OS=Bos taurus OX=9913 GN=PRPSAP2 PE=2 SV=1	967419	46775	1254565	275554	0	341978	321430	0	1.24082e+06	294143	811457	119914	81493.5	617593	481048	435857	1.10368			6.37315e+06	0.00112827
Q27960	SLC34A2	Sodium-dependent phosphate transport protein 2B OS=Bos taurus OX=9913 GN=SLC34A2 PE=1 SV=1	0	518654	52895.5	2.52377e+06	411180	1077115	280450	243261	233560	0	649749	346380	0	33530.5	763936	223366	3.4201			6.37055e+06	0.00112781
P08166	AK2	Adenylate kinase 2, mitochondrial OS=Bos taurus OX=9913 GN=AK2 PE=1 SV=2	264572	642506	473735	65053.5	3.78216e+06	368729	198671	81916.5	0	0	134515	64411	140558	95609.5	932792	89460.2	10.4269			6312434	0.00111752
Q9N0F3	SARS2	Serine--tRNA ligase, mitochondrial OS=Bos taurus OX=9913 GN=SARS2 PE=1 SV=1	395032	738088	2050783	0	1.04326e+06	438949	0	0	188722	0	480644	0	494076	438536	777685	200247	3.88363			6.26809e+06	0.00110967
Q5EAD2	PHGDH	D-3-phosphoglycerate dehydrogenase OS=Bos taurus OX=9913 GN=PHGDH PE=2 SV=3	317846	103928	1542170	312432	1488198	566724	582192	118292	0	0	647334	0	56392.5	517564	721883	240222	3.00507			6253074	0.00110701
Q0VCQ0	CPTP	Ceramide-1-phosphate transfer protein OS=Bos taurus OX=9913 GN=CPTP PE=2 SV=1	339417	44990	1987111	484971	463862	755112	356295	242824	0	0	841966	123516	192516	413020	679244	271267	2.50397			6.2456e+06	0.00110569
Q3SZK8	SLC9A3R1	Na(+)/H(+) exchange regulatory cofactor NHE-RF1 OS=Bos taurus OX=9913 GN=SLC9A3R1 PE=2 SV=1	0	503159	3146286	741626	165261	57767	206848	275753	9637	399474	377229	242598	87990.5	0	769016	199941	3.84622			6.21363e+06	0.00110003
Q3T0A3	CFD	Complement factor D OS=Bos taurus OX=9913 GN=CFD PE=2 SV=1	110761	43222	0	70831	0	0	563642	860145	151597	25444.5	0	4359360	0	0	37469	745024		19.8837		6185003	0.00109496
Q3T0L5	EPCAM	Epithelial cell adhesion molecule OS=Bos taurus OX=9913 GN=EPCAM PE=2 SV=1	214796	1.05221e+06	202250	410136	0	244768	0	1249607	0	577818	1021083	1165339	0	0	354027	501731		1.41721		6138011	0.00108664
Q9XT56	F11R	Junctional adhesion molecule A OS=Bos taurus OX=9913 GN=F11R PE=2 SV=1	0	895154	260826	185906	0	1.97225e+06	55331	896217	0	987164	0	871616	0	0	552355	351291	1.57236			6124459	0.00108424
P13182	COX6A1	Cytochrome c oxidase subunit 6A1, mitochondrial OS=Bos taurus OX=9913 GN=COX6A1 PE=1 SV=3	1505867	0	754095	0	1014740	645984	363728	0	442694	0	879344	0	424623	0	653448	263799	2.47707			6.03108e+06	0.00106771
Q2NL26	TKTL1	Transketolase-like protein 1 OS=Bos taurus OX=9913 GN=TKTL1 PE=2 SV=1	401309	230494	2.77852e+06	425626	394350	289693	62158	77782.5	142902	0	554577	246577	174353	235962	753332	186789	4.03306			6.0143e+06	0.00106474
A2VDP5	ENPP4	Bis(5'-adenosyl)-triphosphatase ENPP4 OS=Bos taurus OX=9913 GN=ENPP4 PE=2 SV=1	116342	52964.5	1.83102e+06	1.97478e+06	273952	395767	0	382332	0	0	644354	326122	0	0	774138	169101	4.57796			5997637	0.00106179
Q08E57	BABAM1	BRISC and BRCA1-A complex member 1 OS=Bos taurus OX=9913 GN=BABAM1 PE=2 SV=1	0	0	5937452	0	0	0	0	0	0	0	0	0	0	0	989575	0				5937452	0.00105114
Q5E9Y6	PRUNE1	Exopolyphosphatase PRUNE1 OS=Bos taurus OX=9913 GN=PRUNE1 PE=2 SV=1	144862	20637.5	3.65799e+06	0	317980	430010	232262	125862	371242	0	221226	131604	63761	147848	761914	161726	4.71115			5865289	0.00103836
P00396	MT-CO1	Cytochrome c oxidase subunit 1 OS=Bos taurus OX=9913 GN=MT-CO1 PE=1 SV=1	0	0	408786	2638573	0	996708	0	0	536700	0	574980	0	696148	0	674011	225979	2.98263			5851896	0.00103599
Q03247	APOE	Apolipoprotein E OS=Bos taurus OX=9913 GN=APOE PE=1 SV=1	0	0	0	2239399	0	0	433334	410115	0	2279370	0	0	312911	138493	373233	446778		1.19705		5813622	0.00102921
Q5E9A4	RAE1	mRNA export factor OS=Bos taurus OX=9913 GN=RAE1 PE=2 SV=1	790016	817030	1941062	0	434087	399934	0	0	0	0	245610	47489	434387	564086	730355	161446	4.52382		X	5.6737e+06	0.00100444
P12234	SLC25A3	Phosphate carrier protein, mitochondrial OS=Bos taurus OX=9913 GN=SLC25A3 PE=1 SV=1	454224	0	1104614	0	0	860332	0	596178	0	0	1216737	133079	972761	304365	403195	402890	1.00076			5.64229e+06	0.000998881
A5D785	CSE1L	Exportin-2 OS=Bos taurus OX=9913 GN=CSE1L PE=2 SV=1	152148	34305.5	3.65206e+06	750178	224404	193690	0	45351	59337.5	0	190896	0	29369.5	272132	834464	74635.8	11.1805			5603872	0.00099208
P41361	SERPINC1	Antithrombin-III OS=Bos taurus OX=9913 GN=SERPINC1 PE=1 SV=2	313271	0	0	820120	1.07957e+06	250652	622800	597708	0	672488	1046324	126582	0	0	410603	383238	1.0714			5529517	0.000978917
A7E3X2	CSNK1G1	Casein kinase I isoform gamma-1 OS=Bos taurus OX=9913 GN=CSNK1G1 PE=2 SV=1	140583	1.06162e+06	1.74927e+06	1.53929e+06	245873	24757.5	204314	294920	45668.5	0	0	181240	0	0	793565	90767.9	8.74279		X	5.48753e+06	0.000971484
P20414	TIMP1	Metalloproteinase inhibitor 1 OS=Bos taurus OX=9913 GN=TIMP1 PE=1 SV=1	0	193717	0	729338	393778	0	0	311532	0	0	0	3.85699e+06	0	0	219472	521065		2.37418		5485356	0.000971099
A4FV54	RAB8A	Ras-related protein Rab-8A OS=Bos taurus OX=9913 GN=RAB8A PE=2 SV=1	585499	1050693	0	257246	700221	192846	0	137014	0	266598	674079	1384404	169560	27523.5	464418	332397	1.39718			5.44568e+06	0.000964076
Q0VCK5	AP2A2	AP-2 complex subunit alpha-2 OS=Bos taurus OX=9913 GN=AP2A2 PE=1 SV=1	202933	1.55411e+06	2062326	171074	571730	617476	0	0	0	0	76631.5	0	43917	134880	863275	31928.6	27.0377		X	5.43508e+06	0.000962198
Q02372	NDUFB8	NADH dehydrogenase [ubiquinone] 1 beta subcomplex subunit 8, mitochondrial OS=Bos taurus OX=9913 GN=NDUFB8 PE=1 SV=1	0	0	2.07491e+06	522730	106236	600200	0	0	219574	0	0	1.00324e+06	836393	0	550679	257401	2.13938			5363285	0.000949488
Q6EWQ7	EIF5A	Eukaryotic translation initiation factor 5A-1 OS=Bos taurus OX=9913 GN=EIF5A PE=2 SV=3	490768	756122	2.16931e+06	673841	434182	206994	0	136773	137378	0	0	0	324636	0	788536	74848.4	10.5351		X	5330003	0.000943596
Q0P5I8	GET4	Golgi to ER traffic protein 4 homolog OS=Bos taurus OX=9913 GN=GET4 PE=2 SV=1	191326	538474	0	336162	720409	674910	186833	0	0	0	826619	997214	476020	340424	410214	353389	1.1608			5288392	0.000936229
Q32PH8	EEF1A2	Elongation factor 1-alpha 2 OS=Bos taurus OX=9913 GN=EEF1A2 PE=2 SV=1	1897587	108424	915326	195538	371445	294176	0	0	157218	386810	0	0	537578	377993	630416	182450	3.45528			5242096	0.000928033
P52898		Dihydrodiol dehydrogenase 3 OS=Bos taurus OX=9913 PE=2 SV=1	0	0	1.78447e+06	0	929556	0	0	0	0	0	0	399298	1.13566e+06	984054	452338	314876	1.43656			5.23304e+06	0.00092643
P52897		Prostaglandin F synthase 2 OS=Bos taurus OX=9913 PE=2 SV=1	0	0	1.78447e+06	0	929556	0	0	0	0	0	0	399298	1.13566e+06	984054	452338	314876	1.43656			5.23304e+06	0.00092643
P05980		Prostaglandin F synthase 1 OS=Bos taurus OX=9913 PE=1 SV=3	0	0	1.78447e+06	0	929556	0	0	0	0	0	0	399298	1.13566e+06	984054	452338	314876	1.43656			5.23304e+06	0.00092643
Q2KJ81	AP1M1	AP-1 complex subunit mu-1 OS=Bos taurus OX=9913 GN=AP1M1 PE=1 SV=3	468628	448540	1179388	0	1.38042e+06	799968	205468	217276	0	0	359506	0	0	171401	712824	119206	5.97975		X	5230598	0.000925998
Q3T0E0	ATOX1	Copper transport protein ATOX1 OS=Bos taurus OX=9913 GN=ATOX1 PE=3 SV=1	538546	0	2173935	334949	1.58149e+06	219602	0	0	155969	0	173090	0	0	0	808087	41132.4	19.646		X	5.17758e+06	0.000916612
Q3T0Q2	TMEM59	Transmembrane protein 59 OS=Bos taurus OX=9913 GN=TMEM59 PE=2 SV=2	219478	0	88287	980220	1.59645e+06	0	113104	1136625	0	261792	710394	0	0	46821.5	480739	283592	1.69518			5.15317e+06	0.000912291
Q3T149	HSPB1	Heat shock protein beta-1 OS=Bos taurus OX=9913 GN=HSPB1 PE=2 SV=1	337148	808380	1716017	0	575461	633152	114348	123820	0	670846	126005	0	0	0	678360	129377	5.24327		X	5.10518e+06	0.000903794
Q9XSJ0	UCHL5	Ubiquitin carboxyl-terminal hydrolase isozyme L5 OS=Bos taurus OX=9913 GN=UCHL5 PE=2 SV=1	529356	2.16194e+06	630144	0	0	219816	0	0	571806	0	243098	297950	0	420512	590209	191671	3.07928			5074619	0.000898384
Q02366	NDUFA6	NADH dehydrogenase [ubiquinone] 1 alpha subcomplex subunit 6 OS=Bos taurus OX=9913 GN=NDUFA6 PE=1 SV=2	373156	198238	1.83117e+06	1408399	0	0	15000.5	0	0	0	92313.5	0	977988	165457	635160	156345	4.06256			5061720	0.000896101
Q8HXG5	NDUFB11	NADH dehydrogenase [ubiquinone] 1 beta subcomplex subunit 11, mitochondrial OS=Bos taurus OX=9913 GN=NDUFB11 PE=1 SV=2	95847.5	820077	1.86274e+06	0	36001.5	376500	0	0	0	0	368463	0	1.45583e+06	0	531861	228037	2.33235			5.01546e+06	0.000887911
Q2T9S8	GOT1L1	Putative aspartate aminotransferase, cytoplasmic 2 OS=Bos taurus OX=9913 GN=GOT1L1 PE=2 SV=1	104014	370737	806978	272280	495988	1.10687e+06	69329.5	32927.5	56160.5	0	652744	236312	389810	328910	526145	220774	2.38318			4.92306e+06	0.000871553
Q2HJ55	SAMM50	Sorting and assembly machinery component 50 homolog OS=Bos taurus OX=9913 GN=SAMM50 PE=2 SV=1	237830	317941	594442	1612007	235098	689361	0	0	53022.5	0	450012	0	517296	197938	614447	152284	4.03488		X	4904948	0.000868347
Q2TBI0	LBP	Lipopolysaccharide-binding protein OS=Bos taurus OX=9913 GN=LBP PE=2 SV=1	301156	405882	1939276	0	604330	136009	209535	0	0	0	1308092	0	0	0	564442	189703	2.97539			4904280	0.000868228
Q2T9T0	PPP1R32	Protein phosphatase 1 regulatory subunit 32 OS=Bos taurus OX=9913 GN=PPP1R32 PE=2 SV=1	231212	1.76407e+06	276422	1.5742e+06	73232	0	0	0	0	0	0	435254	377887	158773	653188	121489	5.37651			4891044	0.000865885
O46504	PDPR	Pyruvate dehydrogenase phosphatase regulatory subunit, mitochondrial OS=Bos taurus OX=9913 GN=PDPR PE=1 SV=1	0	305004	1926273	1.49992e+06	0	351482	0	0	0	0	364990	0	440199	0	680447	100649	6.76061			4.88787e+06	0.000865323
Q2HJI8	RAB8B	Ras-related protein Rab-8B OS=Bos taurus OX=9913 GN=RAB8B PE=2 SV=1	585499	918182	0	168836	700221	192846	0	137014	0	266598	673754	936821	169560	27523.5	427597	276409	1.54697			4776854	0.000845669
P13753		BOLA class I histocompatibility antigen, alpha chain BL3-7 OS=Bos taurus OX=9913 PE=2 SV=1	0	896244	955742	0	184970	351940	122889	73540.5	33136.5	1.2511e+06	241770	664159	0	0	398149	298325	1.33462			4.77549e+06	0.000845428
Q2HJI3	FAM136A	Protein FAM136A OS=Bos taurus OX=9913 GN=FAM136A PE=2 SV=1	0	416508	1.74675e+06	0	710863	931708	0	0	206542	0	154144	0	0	604716	634306	120675	5.2563			4.77124e+06	0.000844675
Q3SZA0	COPS4	COP9 signalosome complex subunit 4 OS=Bos taurus OX=9913 GN=COPS4 PE=2 SV=1	257130	510142	1.54393e+06	0	207324	754106	150648	0	0	0	619640	70841.5	360380	293188	545439	186837	2.91933			4767330	0.000843983
O75964	ATP5MG	ATP synthase subunit g, mitochondrial OS=Homo sapiens OX=9606 GN=ATP5MG PE=1 SV=3	48193.5	468480	313206	2.8711e+06	299390	40737	36312	129799	0	0	193140	52122	40184	263264	673517	89352.8	7.53773			4755925	0.000841964
P35507	CSNK1B	Casein kinase I isoform beta OS=Bos taurus OX=9913 GN=CSNK1B PE=2 SV=1	285404	985178	187164	0	932219	0	479180	261438	0	0	436503	785054	167640	231980	398327	295224	1.34924			4751758	0.000841227
Q3ZC42	ADH5	Alcohol dehydrogenase class-3 OS=Bos taurus OX=9913 GN=ADH5 PE=2 SV=1	190540	0	2.86223e+06	421588	701459	180009	0	214726	0	0	0	0	0	169598	725972	48040.5	15.1117		X	4.74015e+06	0.000839172
P48305	NDUFB4	NADH dehydrogenase [ubiquinone] 1 beta subcomplex subunit 4 OS=Bos taurus OX=9913 GN=NDUFB4 PE=1 SV=2	535544	2317397	0	0	987502	0	0	0	0	0	633302	0	0	237214	640074	108815	5.88225			4710960	0.000834004
A5D7D1	ACTN4	Alpha-actinin-4 OS=Bos taurus OX=9913 GN=ACTN4 PE=2 SV=1	310132	482730	168242	984850	1.21454e+06	155202	398505	75527	0	0	283406	353085	0	230043	552616	167571	3.29781		X	4.65626e+06	0.000824321
Q2T9P0	EFCAB3	EF-hand calcium-binding domain-containing protein 3 OS=Bos taurus OX=9913 GN=EFCAB3 PE=2 SV=1	139516	0	1723749	902808	490436	320328	53486.5	0	113808	0	339992	102342	428672	34965.5	596140	134158	4.44355			4650104	0.00082323
P06623	CNP	2',3'-cyclic-nucleotide 3'-phosphodiesterase OS=Bos taurus OX=9913 GN=CNP PE=2 SV=2	299826	323287	1.14858e+06	1940692	702708	0	71202	105284	0	0	0	53984.5	0	0	735849	28808.8	25.5426		X	4.64557e+06	0.000822427
P01096	ATP5IF1	ATPase inhibitor, mitochondrial OS=Bos taurus OX=9913 GN=ATP5IF1 PE=1 SV=2	0	214360	1527128	2006355	0	0	0	742398	0	0	0	0	0	0	624641	92799.8	6.73106			4.49024e+06	0.000794929
Q5XQN5	KRT5	Keratin, type II cytoskeletal 5 OS=Bos taurus OX=9913 GN=KRT5 PE=1 SV=1	0	0	613253	3707648	0	0	0	0	0	56289.5	0	0	0	0	720150	7036.19	102.349			4.37719e+06	0.000774915
Q08D91	KRT75	Keratin, type II cytoskeletal 75 OS=Bos taurus OX=9913 GN=KRT75 PE=2 SV=1	0	0	613253	3707648	0	0	0	0	0	56289.5	0	0	0	0	720150	7036.19	102.349			4.37719e+06	0.000774915
Q148H7	KRT79	Keratin, type II cytoskeletal 79 OS=Bos taurus OX=9913 GN=KRT79 PE=2 SV=1	0	0	2.07378e+06	952786	0	0	799469	0	0	38017.5	186287	313597	0	0	504427	167171	3.01743			4.36393e+06	0.000772568
A4FV08	GNPDA1	Glucosamine-6-phosphate isomerase 1 OS=Bos taurus OX=9913 GN=GNPDA1 PE=2 SV=1	531078	524554	649040	619400	1390207	0	0	73488	0	0	0	0	0	574737	619047	81028.1	7.6399		X	4.3625e+06	0.000772315
A6QLE6	ANO4	Anoctamin-4 OS=Bos taurus OX=9913 GN=ANO4 PE=2 SV=1	1126	929088	2824307	0	8851.5	507	535774	1773.5	3256.5	0	1787.5	623.5	29043.5	0	627313	71532.2	8.76966			4.33614e+06	0.000767647
P35509	CSNK1G3	Casein kinase I isoform gamma-3 (Fragment) OS=Bos taurus OX=9913 GN=CSNK1G3 PE=2 SV=1	102042	914468	1.39777e+06	1.53929e+06	44049	11442.5	131368	62099.5	45668.5	0	0	73450.5	0	0	668177	39073.3	17.1006		X	4321651	0.000765083
Q1RMR4	RAB15	Ras-related protein Rab-15 OS=Bos taurus OX=9913 GN=RAB15 PE=2 SV=1	519226	720585	0	79573.5	699020	192092	0	137014	0	266598	579310	936821	169560	0	368416	261163	1.41068			4299800	0.000761214
Q58DS5	RAB13	Ras-related protein Rab-13 OS=Bos taurus OX=9913 GN=RAB13 PE=1 SV=1	519226	720585	0	79573.5	699020	192092	0	137014	0	266598	579310	936821	169560	0	368416	261163	1.41068			4299800	0.000761214
Q02827	NDUFC2	NADH dehydrogenase [ubiquinone] 1 subunit C2 OS=Bos taurus OX=9913 GN=NDUFC2 PE=1 SV=1	112052	823644	771372	521415	497022	0	0	0	0	0	850634	612475	0	97037	454251	195018	2.32927			4.28565e+06	0.000758709
Q3SZJ4	PTGR1	Prostaglandin reductase 1 OS=Bos taurus OX=9913 GN=PTGR1 PE=2 SV=1	74856.5	0	2.20484e+06	1.33854e+06	444645	0	0	91070	0	0	116248	0	0	0	677147	25914.8	26.1298			4.2702e+06	0.000755974
P81125	NAPA	Alpha-soluble NSF attachment protein OS=Bos taurus OX=9913 GN=NAPA PE=1 SV=1	94264	1.07197e+06	385898	226120	306192	0	0	781342	0	302599	81708.5	880376	53732.5	56922	347407	269585	1.28867			4241125	0.000750827
P11019	ATP6V1E1	V-type proton ATPase subunit E 1 OS=Bos taurus OX=9913 GN=ATP6V1E1 PE=2 SV=1	243032	1470794	414588	1968418	0	0	0	0	0	0	62621.5	65003	0	0	682805	15953.1	42.8009		X	4.22446e+06	0.000747876
Q3ZCI1	TMEM14C	Transmembrane protein 14C OS=Bos taurus OX=9913 GN=TMEM14C PE=1 SV=1	0	0	0	3723685	0	0	118425	0	170542	0	0	0	0	127488	620614	52056.8	11.9219			4140139	0.000732949
P02453	COL1A1	Collagen alpha-1(I) chain OS=Bos taurus OX=9913 GN=COL1A1 PE=1 SV=3	0	0	0	0	0	0	0	0	4.1017e+06	0	0	0	0	0	0	512712				4.1017e+06	0.000726143
Q3SZI6	RPN2	Dolichyl-diphosphooligosaccharide--protein glycosyltransferase subunit 2 OS=Bos taurus OX=9913 GN=RPN2 PE=2 SV=1	313880	192682	0	1217777	261852	114122	0	288150	0	522118	442986	402350	64931	222150	350052	242836	1.44152			4.043e+06	0.000715751
E1BPX4	MCM8	DNA helicase MCM8 OS=Bos taurus OX=9913 GN=MCM8 PE=3 SV=2	0	0	0	0	0	0	0	0	0	0	3.81637e+06	0	0	0	0	477046				3.81637e+06	0.000675631
Q05752	NDUFA7	NADH dehydrogenase [ubiquinone] 1 alpha subcomplex subunit 7 OS=Bos taurus OX=9913 GN=NDUFA7 PE=1 SV=2	230567	1165791	1147823	0	230585	0	0	289668	259410	0	275049	0	209549	0	462461	129210	3.57916			3808442	0.000674227
Q0P5F0	ACP2	Lysosomal acid phosphatase OS=Bos taurus OX=9913 GN=ACP2 PE=2 SV=1	657972	0	154788	0	846476	360306	363632	150589	0	693477	525028	0	44856	0	336590	222198	1.51482			3.79712e+06	0.000672223
Q32L10	TMEM205	Transmembrane protein 205 OS=Bos taurus OX=9913 GN=TMEM205 PE=2 SV=1	0	0	1169210	318575	452832	607388	0	0	344926	0	900334	0	0	0	424667	155658	2.72822			3.79326e+06	0.00067154
O97725	NDUFA12	NADH dehydrogenase [ubiquinone] 1 alpha subcomplex subunit 12 OS=Bos taurus OX=9913 GN=NDUFA12 PE=1 SV=1	801686	736654	0	0	496498	305514	0	24722.5	138800	0	940106	0	200388	126414	390059	178804	2.18149			3.77078e+06	0.00066756
A6H772	PPP4C	Serine/threonine-protein phosphatase 4 catalytic subunit OS=Bos taurus OX=9913 GN=PPP4C PE=1 SV=1	402682	365798	1205625	0	0	811377	0	0	0	0	729095	0	0	222483	464247	118947	3.90297			3737060	0.00066159
Q58DA0	PSMD4	26S proteasome non-ATPase regulatory subunit 4 OS=Bos taurus OX=9913 GN=PSMD4 PE=2 SV=1	182829	1.44779e+06	1480427	0	457478	0	0	0	0	0	0	167484	0	0	594755	20935.5	28.4089		X	3736012	0.000661404
Q0IIH7	ST14	Suppressor of tumorigenicity 14 protein homolog OS=Bos taurus OX=9913 GN=ST14 PE=2 SV=1	244624	64087.5	0	373866	1.09515e+06	0	231101	709185	284072	311597	332078	0	0	85724	296288	244220	1.2132			3.73149e+06	0.000660603
A0JNK3	HTRA2	Serine protease HTRA2, mitochondrial OS=Bos taurus OX=9913 GN=HTRA2 PE=2 SV=1	0	1228641	1.72327e+06	0	207586	0	199429	0	0	0	0	0	236708	62664	526583	62350.2	8.44557			3.6583e+06	0.000647647
Q1JPJ2	XPNPEP1	Xaa-Pro aminopeptidase 1 OS=Bos taurus OX=9913 GN=XPNPEP1 PE=2 SV=1	799003	858911	1236245	0	122125	0	0	0	49171.5	0	105531	0	0	466250	502714	77619.1	6.47668			3637237	0.000643918
A7YW98	RARS	Arginine--tRNA ligase, cytoplasmic OS=Bos taurus OX=9913 GN=RARS PE=2 SV=1	0	0	0	0	0	0	0	0	110382	0	0	0	0	3459886	0	446283				3.57027e+06	0.000632062
Q5EAC6	CDC37	Hsp90 co-chaperone Cdc37 OS=Bos taurus OX=9913 GN=CDC37 PE=2 SV=1	0	1824676	0	0	0	0	0	398374	0	0	0	803398	44758.5	439040	304113	210696	1.44337			3510247	0.000621436
O62830	PPM1B	Protein phosphatase 1B OS=Bos taurus OX=9913 GN=PPM1B PE=2 SV=2	397444	137608	525860	1.04147e+06	0	295844	0	0	393308	0	101725	127460	201918	285666	399704	138760	2.88055			3.5083e+06	0.000621092
Q3T0L2	ERP44	Endoplasmic reticulum resident protein 44 OS=Bos taurus OX=9913 GN=ERP44 PE=2 SV=1	0	0	1.94691e+06	1.03914e+06	0	399313	116292	0	0	0	0	0	0	0	564227	14536.4	38.8147			3.50165e+06	0.000619914
Q5E9H5	BCS1L	Mitochondrial chaperone BCS1 OS=Bos taurus OX=9913 GN=BCS1L PE=2 SV=1	62853.5	252903	1524217	216677	0	538850	83319	0	0	0	674082	0	103697	31722.5	432583	111603	3.8761			3488321	0.000617554
Q3SWW8	THBS4	Thrombospondin-4 OS=Bos taurus OX=9913 GN=THBS4 PE=2 SV=1	862266	0	813138	337777	183694	179262	849261	37306	103165	0	79149	0	0	21626	396023	136313	2.90524			3466645	0.000613717
Q3T0Z7	QDPR	Dihydropteridine reductase OS=Bos taurus OX=9913 GN=QDPR PE=2 SV=1	136042	1209692	217092	351605	247510	31951	55979.5	331362	0	44888	0	493410	103892	184903	365648	151804	2.40869			3.40832e+06	0.000603392
Q32KR8	ADPRH	[Protein ADP-ribosylarginine] hydrolase OS=Bos taurus OX=9913 GN=ADPRH PE=2 SV=1	0	164670	0	0	0	0	0	0	0	649114	0	2.5888e+06	0	0	27445.1	404739		14.7472		3.40259e+06	0.000602376
P20456	IMPA1	Inositol monophosphatase 1 OS=Bos taurus OX=9913 GN=IMPA1 PE=1 SV=1	382080	982704	1782669	0	0	0	0	224994	0	0	0	0	0	0	524576	28124.2	18.6521			3.37245e+06	0.000597041
Q148G2	G6PC3	Glucose-6-phosphatase 3 OS=Bos taurus OX=9913 GN=G6PC3 PE=2 SV=1	0	0	168955	781500	769870	437156	310068	227014	0	0	673142	0	0	0	359580	151278	2.37695			3367705	0.000596201
Q9TU47	EIF6	Eukaryotic translation initiation factor 6 OS=Bos taurus OX=9913 GN=EIF6 PE=2 SV=2	0	0	2.78753e+06	579382	0	0	0	0	0	0	0	0	0	0	561153	0				3366916	0.000596061
Q17QH8	SDR39U1	Epimerase family protein SDR39U1 OS=Bos taurus OX=9913 GN=SDR39U1 PE=2 SV=1	0	0	327924	2.01351e+06	0	189852	78124	0	168700	0	345690	0	124297	76651.5	421881	99182.8	4.25357			3324747	0.000588596
Q0II59	PDXK	Pyridoxal kinase OS=Bos taurus OX=9913 GN=PDXK PE=2 SV=1	230725	0	1.11405e+06	0	470784	330695	104263	230051	0	0	641379	128598	0	60099	357709	145549	2.45766			3310641	0.000586099
P35816	PDP1	[Pyruvate dehydrogenase [acetyl-transferring]]-phosphatase 1, mitochondrial OS=Bos taurus OX=9913 GN=PDP1 PE=1 SV=1	504082	342938	439832	0	704136	439756	0	0	95870.5	0	242167	0	267526	254799	405124	107545	3.76701		X	3.29111e+06	0.000582641
Q2KJG1	SPATA6	Spermatogenesis-associated protein 6 OS=Bos taurus OX=9913 GN=SPATA6 PE=2 SV=2	0	0	664594	324788	171484	352626	0	0	66705	0	1073341	114132	277977	226127	252249	219785	1.1477			3.27177e+06	0.000579218
D3K0R6	ATP2B4	Plasma membrane calcium-transporting ATPase 4 OS=Bos taurus OX=9913 GN=ATP2B4 PE=1 SV=2	100228	524071	818918	109234	294878	273651	0	0	78396	0	527886	0	167817	357208	353497	141413	2.49974			3.25229e+06	0.000575768
P20821	GCSH	Glycine cleavage system H protein, mitochondrial OS=Bos taurus OX=9913 GN=GCSH PE=1 SV=1	286673	898724	739857	71725.5	406532	249918	113056	0	95811	0	0	0	270415	119434	442238	74839.6	5.90914		X	3252145	0.000575743
Q95KV7	NDUFA13	NADH dehydrogenase [ubiquinone] 1 alpha subcomplex subunit 13 OS=Bos taurus OX=9913 GN=NDUFA13 PE=1 SV=3	0	0	814641	161284	0	994432	0	0	0	0	0	0	1278235	0	328393	159779	2.05529			3248592	0.000575114
Q58DW2	CTH	Cystathionine gamma-lyase OS=Bos taurus OX=9913 GN=CTH PE=2 SV=1	0	40617	2.77176e+06	0	152900	0	0	0	0	0	133011	0	0	142762	494214	34471.7	14.3368			3241055	0.00057378
Q3MHP3	S100A14	Protein S100-A14 OS=Bos taurus OX=9913 GN=S100A14 PE=3 SV=1	54939	110459	1.83462e+06	464668	449822	44710.5	36486	0	0	0	235606	0	0	0	493203	34011.6	14.501		X	3231311	0.000572055
Q29RK4	RAD23B	UV excision repair protein RAD23 homolog B OS=Bos taurus OX=9913 GN=RAD23B PE=2 SV=1	0	219579	1889876	0	0	93764	0	0	729307	0	131341	0	0	151978	367203	126578	2.901			3.21584e+06	0.000569316
P20811	CAST	Calpastatin OS=Bos taurus OX=9913 GN=CAST PE=1 SV=2	694983	852529	405050	149845	0	455904	0	0	168984	0	0	257130	201670	0	426385	78473	5.43353		X	3186095	0.00056405
Q8WMP9	PLA2G15	Group XV phospholipase A2 OS=Bos taurus OX=9913 GN=PLA2G15 PE=1 SV=1	0	0	3.05291e+06	0	109756	0	0	0	0	0	0	0	0	0	527111	0				3162665	0.000559902
Q3T0U1	MESD	LRP chaperone MESD OS=Bos taurus OX=9913 GN=MESD PE=2 SV=1	403540	0	1076385	0	404404	134703	101254	816224	0	107870	0	0	0	95874	336505	140153	2.40099			3140254	0.000555934
A2I7N3	SERPINA3-7	Serpin A3-7 OS=Bos taurus OX=9913 GN=SERPINA3-7 PE=3 SV=1	127696	152144	0	771894	246722	0	187945	1437668	0	16545.5	167258	0	0	0	216409	226177	0.956813	1.04514		3.10787e+06	0.000550201
A5PJZ5	NUP93	Nuclear pore complex protein Nup93 OS=Bos taurus OX=9913 GN=NUP93 PE=2 SV=1	0	0	1.0697e+06	1.5081e+06	0	434172	0	0	47199	0	0	0	0	0	501995	5899.88	85.0857		X	3.05917e+06	0.000541579
A4IF87	GNPAT	Dihydroxyacetone phosphate acyltransferase OS=Bos taurus OX=9913 GN=GNPAT PE=2 SV=1	130037	0	0	980968	0	292060	0	0	0	0	401140	521722	706182	0	233844	203631	1.14837			3032110	0.000536789
Q3ZC22	HSBP1	Heat shock factor-binding protein 1 OS=Bos taurus OX=9913 GN=HSBP1 PE=3 SV=1	106592	263787	1033929	203751	86103	363840	229610	46626	116292	0	254136	44359.5	44091	230768	343000	120735	2.84093			3.02388e+06	0.000535333
Q08DB0	CEP44	Centrosomal protein of 44 kDa OS=Bos taurus OX=9913 GN=CEP44 PE=2 SV=1	0	0	440349	482424	0	888986	0	0	145968	0	611108	0	349732	48347	301960	144394	2.09122			2966914	0.000525247
Q3SZ71	PMPCB	Mitochondrial-processing peptidase subunit beta OS=Bos taurus OX=9913 GN=PMPCB PE=2 SV=1	0	154416	0	2.70474e+06	0	72228.5	0	0	0	0	0	0	0	0	488564	0				2931385	0.000518957
Q58DS3	SLC25A35	Solute carrier family 25 member 35 OS=Bos taurus OX=9913 GN=SLC25A35 PE=2 SV=1	132693	0	1012185	0	0	414259	167884	82163	0	0	939610	0	105508	54188	259856	168669	1.54063			2.90849e+06	0.000514904
Q29RL1	CFAP206	Cilia- and flagella-associated protein 206 OS=Bos taurus OX=9913 GN=CFAP206 PE=2 SV=2	0	0	0	1807800	0	586676	0	0	0	0	388874	0	91654.5	24185.5	399079	63089.2	6.32563			2.89919e+06	0.000513257
Q2TBQ7	RMDN2	Regulator of microtubule dynamics protein 2 OS=Bos taurus OX=9913 GN=RMDN2 PE=2 SV=2	127779	76963	1.71956e+06	236492	0	171811	169882	0	0	0	259684	0	0	96312	388767	65734.8	5.91418			2.85848e+06	0.000506051
A7YY28	ABHD14B	Protein ABHD14B OS=Bos taurus OX=9913 GN=ABHD14B PE=2 SV=1	293036	513147	147050	0	952456	0	0	0	0	0	738280	38515	0	162915	317615	117464	2.70394			2.8454e+06	0.000503735
Q3T0T0	GDE1	Glycerophosphodiester phosphodiesterase 1 OS=Bos taurus OX=9913 GN=GDE1 PE=2 SV=1	319125	442264	402754	0	84449.5	228091	0	27847.5	78050	0	603874	0	586490	48634.5	246114	168112	1.46399			2821579	0.000499518
P63097	GNAI1	Guanine nucleotide-binding protein G(i) subunit alpha-1 OS=Bos taurus OX=9913 GN=GNAI1 PE=1 SV=2	187454	0	1.34206e+06	656910	247370	0	171914	74870	0	140543	0	0	0	0	405632	48415.8	8.37808			2.82112e+06	0.000499436
P13214	ANXA4	Annexin A4 OS=Bos taurus OX=9913 GN=ANXA4 PE=1 SV=2	0	168290	323759	960917	0	164996	0	63841.5	0	103790	53844	952502	0	0	269660	146747	1.83758			2.79194e+06	0.00049427
Q32LE3	CETN1	Centrin-1 OS=Bos taurus OX=9913 GN=CETN1 PE=2 SV=1	0	932511	559176	593878	237778	0	0	0	0	0	326694	0	0	130390	387224	57135.6	6.77727		X	2780428	0.000492233
P80025	LPO	Lactoperoxidase OS=Bos taurus OX=9913 GN=LPO PE=1 SV=1	0	0	0	0	607556	0	2171973	0	0	0	0	0	0	0	101259	271497		2.6812		2.77953e+06	0.000492073
P48034	AOX1	Aldehyde oxidase 1 OS=Bos taurus OX=9913 GN=AOX1 PE=1 SV=2	55867	0	1.51978e+06	0	0	65461.5	0	279408	0	414466	57614.5	349564	0	0	273518	137632	1.98732			2.74216e+06	0.000485458
Q9TRY0	FKBP4	Peptidyl-prolyl cis-trans isomerase FKBP4 OS=Bos taurus OX=9913 GN=FKBP4 PE=1 SV=4	0	168628	740964	376480	410855	381176	0	0	153056	0	81811.5	115857	0	306036	346351	82094.9	4.2189		X	2734863	0.000484166
A6H7I3	ANGEL2	Protein angel homolog 2 OS=Bos taurus OX=9913 GN=ANGEL2 PE=2 SV=1	73729	0	1781547	412722	81242	144570	0	0	0	0	113070	0	0	126772	415635	29980.2	13.8636			2.73365e+06	0.000483952
P01044	KNG1	Kininogen-1 OS=Bos taurus OX=9913 GN=KNG1 PE=1 SV=1	86335	0	0	822784	0	0	0	1506293	0	53582.5	181566	0	0	53065.5	151520	224313		1.48042		2.70363e+06	0.000478636
Q0P5F2	PSMG1	Proteasome assembly chaperone 1 OS=Bos taurus OX=9913 GN=PSMG1 PE=2 SV=1	0	84906	487552	556209	81537	427196	149564	0	0	0	416920	0	294984	178702	272900	130021	2.09889			2677571	0.000474023
Q3T0S3	TSPAN1	Tetraspanin-1 OS=Bos taurus OX=9913 GN=TSPAN1 PE=2 SV=1	1.40312e+06	0	0	783754	0	0	479869	0	0	0	0	0	0	0	364479	59983.6	6.07631			2666743	0.000472106
Q5E958	RPS8	40S ribosomal protein S8 OS=Bos taurus OX=9913 GN=RPS8 PE=2 SV=3	0	0	1903101	0	0	0	0	0	0	0	0	199508	550703	0	317184	93776.3	3.38234			2.65331e+06	0.000469728
Q1JQD4	GIPC2	PDZ domain-containing protein GIPC2 OS=Bos taurus OX=9913 GN=GIPC2 PE=2 SV=1	0	0	7399	654932	0	320556	0	593735	169324	0	0	402055	489502	12979.5	163815	208450		1.27247		2.65048e+06	0.000469228
Q1LZB5	TOMM40	Mitochondrial import receptor subunit TOM40 homolog OS=Bos taurus OX=9913 GN=TOMM40 PE=2 SV=1	417002	175770	1.302e+06	450068	56093.5	0	0	0	0	0	111694	0	127521	0	400156	29901.8	13.3823		X	2640148	0.000467398
Q32L50	SBSPON	Somatomedin-B and thrombospondin type-1 domain-containing protein OS=Bos taurus OX=9913 GN=SBSPON PE=2 SV=2	0	0	1495682	0	0	250816	0	283144	609649	0	0	0	0	0	291083	111599	2.60829			2.63929e+06	0.000467246
Q2KI07	ARL8B	ADP-ribosylation factor-like protein 8B OS=Bos taurus OX=9913 GN=ARL8B PE=2 SV=1	0	0	2365789	256986	0	0	0	0	0	0	0	0	0	0	437129	0				2.62277e+06	0.000464322
Q2KIL5	PDIA5	Protein disulfide-isomerase A5 OS=Bos taurus OX=9913 GN=PDIA5 PE=2 SV=1	0	0	0	293974	0	651252	65664	800918	371481	28265	130002	271331	0	0	157538	208458		1.32322		2.61289e+06	0.000462572
A6QR11	NELL2	Protein kinase C-binding protein NELL2 OS=Bos taurus OX=9913 GN=NELL2 PE=2 SV=1	0	0	0	0	759800	221874	0	886973	733852	0	0	0	0	0	163612	202603		1.23831		2.6025e+06	0.000460733
P08239	GNAO1	Guanine nucleotide-binding protein G(o) subunit alpha OS=Bos taurus OX=9913 GN=GNAO1 PE=1 SV=4	153724	0	1563001	373792	212904	0	158461	0	0	140543	0	0	0	0	383904	37375.5	10.2715			2602425	0.00046072
Q5E9Z9	NECTIN4	Nectin-4 OS=Bos taurus OX=9913 GN=NECTIN4 PE=2 SV=1	0	144525	0	0	28293	0	179439	0	0	1.4233e+06	552795	257288	0	0	28803	301602		10.4712		2585635	0.000457747
Q0VD27	ENOPH1	Enolase-phosphatase E1 OS=Bos taurus OX=9913 GN=ENOPH1 PE=2 SV=1	0	0	2256315	312614	0	0	0	0	0	0	0	0	0	0	428155	0				2.56893e+06	0.00045479
Q5E9D5	DSTN	Destrin OS=Bos taurus OX=9913 GN=DSTN PE=2 SV=3	0	0	0	1046415	0	0	0	0	63228.5	0	476305	49841	479079	396558	174402	183126		1.05002		2.51143e+06	0.00044461
Q3B7N2	ACTN1	Alpha-actinin-1 OS=Bos taurus OX=9913 GN=ACTN1 PE=2 SV=1	172055	415570	163733	248620	508640	99446.5	92059	31230.5	0	0	218111	309934	0	228786	268011	110015	2.43613			2.48818e+06	0.000440495
P00711	LALBA	Alpha-lactalbumin OS=Bos taurus OX=9913 GN=LALBA PE=1 SV=2	0	0	0	0	0	0	0	0	0	0	0	2485007	0	0	0	310626				2485007	0.000439933
Q3MHW6	SLC16A1	Monocarboxylate transporter 1 OS=Bos taurus OX=9913 GN=SLC16A1 PE=2 SV=2	132016	409707	702844	641177	208404	0	94927.5	82421	0	0	147608	0	32676.5	0	349025	44704.1	7.80745		x	2451780	0.00043405
Q8SQG8	HYAL2	Hyaluronidase-2 OS=Bos taurus OX=9913 GN=HYAL2 PE=2 SV=1	167714	0	0	875862	0	0	0	1268805	137589	0	0	0	0	0	173929	175799		1.01075		2449970	0.00043373
Q0VCM0	S100A16	Protein S100-A16 OS=Bos taurus OX=9913 GN=S100A16 PE=3 SV=1	0	0	1154925	1.16037e+06	0	0	52414	45901	0	0	19348.5	0	0	0	385882	14707.9	26.2363			2432957	0.000430718
Q58DN4	PPME1	Protein phosphatase methylesterase 1 OS=Bos taurus OX=9913 GN=PPME1 PE=2 SV=3	404698	398498	606540	0	0	309536	0	93732	0	18921.5	55339	172264	0	367129	286545	88423.1	3.24061			2.42666e+06	0.000429602
Q32KM6	MORN3	MORN repeat-containing protein 3 OS=Bos taurus OX=9913 GN=MORN3 PE=2 SV=1	0	512860	633474	414202	105170	165015	0	0	205938	0	209213	0	108968	59273.5	305120	72924	4.18408		X	2414113	0.000427382
Q3SYV4	CAP1	Adenylyl cyclase-associated protein 1 OS=Bos taurus OX=9913 GN=CAP1 PE=2 SV=3	151848	263762	694312	0	235510	82675.5	0	146213	0	181180	292210	262965	0	96978.5	238018	122443	1.9439			2.40765e+06	0.000426239
Q5E948	Ociad1	OCIA domain-containing protein 1 OS=Bos taurus OX=9913 GN=Ociad1 PE=2 SV=1	509542	1101789	0	378612	0	347751	0	0	0	0	0	0	54660	0	389616	6832.5	57.0239		X	2.39235e+06	0.00042353
Q3T0C9	SYNJ2BP	Synaptojanin-2-binding protein OS=Bos taurus OX=9913 GN=SYNJ2BP PE=2 SV=1	179172	375528	301368	0	176629	116027	59879	130836	0	0	280932	0	506616	263951	191454	155277	1.23299			2.39094e+06	0.000423279
Q05B57	YOD1	Ubiquitin thioesterase OTU1 OS=Bos taurus OX=9913 GN=YOD1 PE=2 SV=1	137332	317749	1149818	159272	142188	0	0	130612	60684	0	0	0	70624.5	193072	317727	56874	5.5865			2.36135e+06	0.000418041
Q08DA4	PHTF1	Putative homeodomain transcription factor 1 OS=Bos taurus OX=9913 GN=PHTF1 PE=2 SV=1	0	0	0	201036	0	1349670	0	0	0	0	807134	0	0	0	258451	100892	2.56166			2.35784e+06	0.00041742
Q58D49	MMAB	Cob(I)yrinic acid a,c-diamide adenosyltransferase, mitochondrial OS=Bos taurus OX=9913 GN=MMAB PE=2 SV=1	148772	247062	1612068	71913.5	137120	137783	0	0	0	0	0	0	0	0	392453	0			X	2354719	0.000416867
Q58DC0	CPPED1	Serine/threonine-protein phosphatase CPPED1 OS=Bos taurus OX=9913 GN=CPPED1 PE=2 SV=1	36085.5	0	627410	310200	576322	0	0	0	148750	0	99198	0	184426	350698	258336	97884.1	2.63921			2.33309e+06	0.000413038
P01045	KNG2	Kininogen-2 OS=Bos taurus OX=9913 GN=KNG2 PE=1 SV=1	86335	0	0	505512	0	0	0	1.44142e+06	0	53582.5	181566	0	0	53065.5	98641.2	216204		2.19182		2.32148e+06	0.000410982
P36338	UL47	Tegument protein UL47 OS=Bovine herpesvirus 1.1 (strain Cooper) OX=10323 GN=UL47 PE=1 SV=1	0	0	0	0	0	0	0	0	0	0	0	0	2302286	0	0	287786				2302286	0.000407585
P30021	UL47	Tegument protein UL47 OS=Bovine herpesvirus 1.1 (strain P8-2) OX=10324 GN=UL47 PE=1 SV=1	0	0	0	0	0	0	0	0	0	0	0	0	2302286	0	0	287786				2302286	0.000407585
Q9GK13	MUT	Methylmalonyl-CoA mutase, mitochondrial OS=Bos taurus OX=9913 GN=MUT PE=2 SV=1	0	89366.5	3238.5	1.68541e+06	17138.5	263280	0	27694	0	0	43570	130104	0	20379	343072	27718.4	12.3771			2280182	0.000403672
Q0II44	SLC25A41	Solute carrier family 25 member 41 OS=Bos taurus OX=9913 GN=SLC25A41 PE=2 SV=1	0	0	0	394970	0	979666	152570	0	0	0	527940	0	204568	0	229106	110635	2.07083			2259714	0.000400048
A1L595	KRT17	Keratin, type I cytoskeletal 17 OS=Bos taurus OX=9913 GN=KRT17 PE=2 SV=1	0	0	2.1485e+06	93788	0	6179	0	0	0	0	0	0	0	0	374744	0				2.24847e+06	0.000398057
Q2TBH7	RAB4A	Ras-related protein Rab-4A OS=Bos taurus OX=9913 GN=RAB4A PE=2 SV=3	0	567450	551262	0	0	0	0	203232	97318	0	55149	608822	75196	84049	186452	140471	1.32734			2242477	0.000396996
Q5EA87	B4GALT3	Beta-1,4-galactosyltransferase 3 OS=Bos taurus OX=9913 GN=B4GALT3 PE=2 SV=2	0	0	0	1.43147e+06	88551.5	0	12764	61975	0	636472	0	0	0	0	253336	88901.4	2.84963			2231228	0.000395005
A8YXX7	TFF3	Trefoil factor 3 OS=Bos taurus OX=9913 GN=TFF3 PE=3 SV=1	0	0	0	1051123	0	94827.5	0	436506	0	0	0	249447	398539	0	190992	135562	1.40889			2.23044e+06	0.000394866
P49907	SELENOP	Selenoprotein P OS=Bos taurus OX=9913 GN=SELENOP PE=2 SV=2	0	0	0	1872921	0	0	0	0	0	357298	0	0	0	0	312154	44662.2	6.9892			2230219	0.000394826
Q3T105	GALE	UDP-glucose 4-epimerase OS=Bos taurus OX=9913 GN=GALE PE=2 SV=2	96556	0	426399	1010800	0	0	189820	25700.5	97439.5	0	0	0	203974	178374	255626	86913.4	2.94115			2.22906e+06	0.000394622
Q148C9	HEBP1	Heme-binding protein 1 OS=Bos taurus OX=9913 GN=HEBP1 PE=2 SV=1	90652	185540	623614	0	0	280304	0	28833	0	315848	377153	222112	0	104918	196685	131108	1.50018			2228976	0.000394606
Q6TQR6	L	RNA-directed RNA polymerase L OS=Crimean-Congo hemorrhagic fever virus (strain Nigeria/IbAr10200/1970) OX=652961 GN=L PE=1 SV=2	0	0	1903738	0	304453	0	0	0	0	0	0	0	0	0	368032	0				2208191	0.000390927
P13752		BOLA class I histocompatibility antigen, alpha chain BL3-6 OS=Bos taurus OX=9913 PE=2 SV=1	0	282776	422346	0	0	527460	0	0	0	929496	40946.5	0	0	0	205430	121305	1.6935			2.20302e+06	0.000390012
A6QLC7	TRAPPC11	Trafficking protein particle complex subunit 11 OS=Bos taurus OX=9913 GN=TRAPPC11 PE=2 SV=1	165301	113360	1.58859e+06	93484	0	0	0	0	116120	0	0	0	0	83261.5	326788	24922.7	13.1121			2.16011e+06	0.000382415
Q32KY1	DRC1	Dynein regulatory complex protein 1 OS=Bos taurus OX=9913 GN=DRC1 PE=2 SV=1	160252	0	0	1375175	50232	184165	0	0	0	0	215302	0	87295.5	81187	294971	47973.1	6.14867			2153608	0.000381264
A6QQ21	COPS6	COP9 signalosome complex subunit 6 OS=Bos taurus OX=9913 GN=COPS6 PE=2 SV=1	447101	333678	0	0	216439	118973	92198	0	0	0	686625	27062	0	224845	186032	128841	1.44388			2.14692e+06	0.00038008
P0C7Q4	GNAT3	Guanine nucleotide-binding protein G(t) subunit alpha-3 OS=Bos taurus OX=9913 GN=GNAT3 PE=1 SV=1	153724	0	1039303	373792	212904	0	158461	0	0	140543	0	0	0	0	296620	37375.5	7.93623			2078727	0.000368007
P04696	GNAT2	Guanine nucleotide-binding protein G(t) subunit alpha-2 OS=Bos taurus OX=9913 GN=GNAT2 PE=2 SV=3	153724	0	1039303	373792	212904	0	158461	0	0	140543	0	0	0	0	296620	37375.5	7.93623			2078727	0.000368007
P04695	GNAT1	Guanine nucleotide-binding protein G(t) subunit alpha-1 OS=Bos taurus OX=9913 GN=GNAT1 PE=1 SV=3	153724	0	1039303	373792	212904	0	158461	0	0	140543	0	0	0	0	296620	37375.5	7.93623			2078727	0.000368007
Q2YDN1	GPR161	G protein-coupled receptor 161 OS=Bos taurus OX=9913 GN=GPR161 PE=2 SV=1	165438	197923	0	0	0	878084	289924	0	0	0	340300	0	0	192778	206908	102875	2.01125			2064447	0.000365479
Q3T0I5	FIS1	Mitochondrial fission 1 protein OS=Bos taurus OX=9913 GN=FIS1 PE=2 SV=1	436655	0	0	0	0	257644	0	0	0	0	790311	82029.5	268829	225932	115717	170888		1.47678		2.0614e+06	0.00036494
Q5BIP9	DUSP18	Dual specificity protein phosphatase 18 OS=Bos taurus OX=9913 GN=DUSP18 PE=2 SV=1	211850	0	398720	190575	205624	585071	23446.5	159746	81278.5	0	0	43264.5	86178	67512	265307	57678.2	4.59977		X	2053267	0.0003635
Q02370	NDUFA2	NADH dehydrogenase [ubiquinone] 1 alpha subcomplex subunit 2 OS=Bos taurus OX=9913 GN=NDUFA2 PE=1 SV=2	134480	438926	542668	0	0	0	0	0	0	0	427694	0	0	500698	186012	116049	1.60288			2.04447e+06	0.000361942
P00847	MT-ATP6	ATP synthase subunit a OS=Bos taurus OX=9913 GN=MT-ATP6 PE=1 SV=1	0	0	183383	280864	0	247006	115190	49077.5	256848	0	544094	357344	0	0	118542	165319		1.3946		2.03381e+06	0.000360055
Q8LTZ5	MT-ATP6	ATP synthase subunit a OS=Bos indicus OX=9915 GN=MT-ATP6 PE=3 SV=1	0	0	183383	280864	0	247006	115190	49077.5	256848	0	544094	357344	0	0	118542	165319		1.3946		2.03381e+06	0.000360055
Q1LZE1	KCMF1	E3 ubiquitin-protein ligase KCMF1 OS=Bos taurus OX=9913 GN=KCMF1 PE=2 SV=1	87972	106248	1213039	192986	0	81222.5	0	0	25252	0	239154	0	46861.5	19853	280245	41390.1	6.77082			2.01259e+06	0.000356298
P04038	COX6C	Cytochrome c oxidase subunit 6C OS=Bos taurus OX=9913 GN=COX6C PE=1 SV=2	102438	125660	1048899	502118	0	150418	0	0	81071.5	0	0	0	0	0	321589	10133.9	31.7338		X	2010604	0.000355947
Q29RT9	CXCL16	C-X-C motif chemokine 16 OS=Bos taurus OX=9913 GN=CXCL16 PE=2 SV=1	0	0	0	906709	0	0	0	1100928	0	0	0	0	0	0	151118	137616	1.09811			2007637	0.000355422
Q32L49	FAM71E1	Protein FAM71E1 OS=Bos taurus OX=9913 GN=FAM71E1 PE=2 SV=2	0	272163	0	1.25142e+06	0	165412	0	0	0	0	0	0	312421	0	281499	39052.6	7.20819			2001413	0.00035432
A4FUA8	CAPZA1	F-actin-capping protein subunit alpha-1 OS=Bos taurus OX=9913 GN=CAPZA1 PE=2 SV=1	61401.5	0	537826	0	411138	0	0	0	0	0	264152	0	0	713572	168394	122216	1.37785			1.98809e+06	0.000351961
Q645M6	FADD	FAS-associated death domain protein OS=Bos taurus OX=9913 GN=FADD PE=2 SV=1	0	0	0	0	0	0	0	0	0	0	0	1986646	0	0	0	248331				1986646	0.000351705
Q32L93	GMPR2	GMP reductase 2 OS=Bos taurus OX=9913 GN=GMPR2 PE=2 SV=1	0	8373.5	1.92959e+06	0	0	0	0	0	40592.5	0	0	0	0	0	322994	5074.06	63.6559			1.97856e+06	0.000350274
Q865V6	CAPG	Macrophage-capping protein OS=Bos taurus OX=9913 GN=CAPG PE=2 SV=1	0	0	1027870	675502	0	0	0	0	0	234406	0	0	0	0	283895	29300.8	9.68901			1937778	0.000343054
Q3SZX2	PPP1R2	Protein phosphatase inhibitor 2 OS=Bos taurus OX=9913 GN=PPP1R2 PE=2 SV=1	80076	403155	836488	0	608412	0	0	0	0	0	0	0	0	0	321355	0			X	1928131	0.000341346
P98167	SSPO	SCO-spondin OS=Bos taurus OX=9913 GN=SSPO PE=2 SV=2	0	0	0	0	0	0	0	1.91184e+06	0	0	0	0	0	0	0	238980				1.91184e+06	0.000338462
Q2NKV5	TMCO2	Transmembrane and coiled-coil domain-containing protein 2 OS=Bos taurus OX=9913 GN=TMCO2 PE=2 SV=1	117334	0	0	519380	0	0	0	0	0	0	1129469	0	142630	0	106119	159012		1.49843		1908813	0.000337926
A2VE52	REXO2	Oligoribonuclease, mitochondrial OS=Bos taurus OX=9913 GN=REXO2 PE=2 SV=1	62192	497387	911012	0	215924	118691	0	54401	0	0	0	0	28327.5	16885.5	300868	12451.8	24.1627		X	1.90482e+06	0.00033722
Q3SX30	PSMF1	Proteasome inhibitor PI31 subunit OS=Bos taurus OX=9913 GN=PSMF1 PE=2 SV=2	0	0	1009735	0	174127	112400	0	54033	172038	0	217452	0	0	159208	216044	75341.4	2.86753			1.89899e+06	0.000336188
Q5E954	DNAJA1	DnaJ homolog subfamily A member 1 OS=Bos taurus OX=9913 GN=DNAJA1 PE=2 SV=2	99634.5	0	773660	347978	212161	168344	36514	15971	0	63084.5	56647	42229.5	42409	32043.5	266963	36112.3	7.39257		X	1890676	0.000334715
P25712	NDUFV3	NADH dehydrogenase [ubiquinone] flavoprotein 3, mitochondrial OS=Bos taurus OX=9913 GN=NDUFV3 PE=1 SV=1	0	214668	336094	0	0	112544	0	21749.5	667170	0	0	0	416538	107301	110551	151595		1.37126		1.87606e+06	0.000332129
Q32KN7	ZC2HC1B	Zinc finger C2HC domain-containing protein 1B OS=Bos taurus OX=9913 GN=ZC2HC1B PE=2 SV=1	0	0	890943	407886	193807	0	0	0	0	0	90295	0	0	265878	248773	44521.7	5.58767			1.84881e+06	0.000327304
Q08E25	SLC30A3	Zinc transporter 3 OS=Bos taurus OX=9913 GN=SLC30A3 PE=2 SV=1	0	0	0	0	0	0	0	0	0	0	1.84833e+06	0	0	0	0	231042				1.84833e+06	0.000327219
Q3MHN0	PSMB6	Proteasome subunit beta type-6 OS=Bos taurus OX=9913 GN=PSMB6 PE=1 SV=1	0	954810	0	539328	0	0	0	0	0	0	0	0	352830	0	249023	44103.8	5.64629			1.84697e+06	0.000326978
Q2TBX2	VBP1	Prefoldin subunit 3 OS=Bos taurus OX=9913 GN=VBP1 PE=2 SV=1	165394	0	1057133	498858	0	0	0	72885.5	0	0	0	0	0	0	286898	9110.69	31.4902			1.79427e+06	0.000317648
Q3SZD7	CBR1	Carbonyl reductase [NADPH] 1 OS=Bos taurus OX=9913 GN=CBR1 PE=2 SV=1	309583	266504	0	0	0	274008	474436	0	78093	0	0	0	371032	18477	141683	117755	1.2032			1.79213e+06	0.00031727
Q0P5N1	CNPY3	Protein canopy homolog 3 OS=Bos taurus OX=9913 GN=CNPY3 PE=2 SV=1	0	0	264152	1187416	10304	35448.5	0	71178.5	198813	0	9307.5	0	0	0	249554	34912.4	7.148			1776620	0.000314524
Q3SYW1	AP1M2	AP-1 complex subunit mu-2 OS=Bos taurus OX=9913 GN=AP1M2 PE=1 SV=3	175230	325236	156107	0	333039	212255	129303	128790	0	0	214362	0	0	101962	200311	71802.1	2.78977		X	1776284	0.000314464
Q17QH9	IQCD	Dynein regulatory complex protein 10 OS=Bos taurus OX=9913 GN=IQCD PE=2 SV=1	214551	0	0	1.1527e+06	140432	57286	37390	49832	0	0	90389.5	31881.5	0	0	260828	26186.6	9.96035			1.77446e+06	0.000314141
P81126	NAPB	Beta-soluble NSF attachment protein OS=Bos taurus OX=9913 GN=NAPB PE=1 SV=1	94264	391768	385898	165960	239344	0	0	92248.5	0	212038	81708.5	0	53732.5	56922	212872	62081.1	3.42894		X	1773883	0.000314039
Q2KJG2	UFM1	Ubiquitin-fold modifier 1 OS=Bos taurus OX=9913 GN=UFM1 PE=3 SV=1	470542	0	0	0	0	0	0	0	0	467755	268826	0	518191	0	78423.6	156846		1.99999		1.72531e+06	0.000305441
Q08DS7	AP2B1	AP-1 complex subunit beta-1 OS=Bos taurus OX=9913 GN=AP2B1 PE=2 SV=1	228872	204942	0	685721	396644	0	0	0	0	0	207984	0	0	0	252696	25997.9	9.71986		X	1724162	0.000305237
P63009	AP2B1	AP-2 complex subunit beta OS=Bos taurus OX=9913 GN=AP2B1 PE=1 SV=2	228872	204942	0	685721	396644	0	0	0	0	0	207984	0	0	0	252696	25997.9	9.71986		X	1724162	0.000305237
Q29RI6	CAB39	Calcium-binding protein 39 OS=Bos taurus OX=9913 GN=CAB39 PE=2 SV=1	217646	0	0	1285684	133398	0	0	0	0	0	0	0	20578	44231	272788	8101.12	33.6728			1701536	0.000301231
P51694	PYY	Peptide YY OS=Bos taurus OX=9913 GN=PYY PE=3 SV=1	0	0	868466	0	0	0	0	85629.5	0	679406	65951.5	0	0	0	144744	103873	1.39347			1.69945e+06	0.000300862
Q2KIQ2	MNS1	Meiosis-specific nuclear structural protein 1 OS=Bos taurus OX=9913 GN=MNS1 PE=2 SV=2	226127	614156	851160	0	0	0	0	0	0	0	0	0	0	0	281907	0			X	1691443	0.000299444
Q8HYI9	PFDN5	Prefoldin subunit 5 OS=Bos taurus OX=9913 GN=PFDN5 PE=2 SV=1	384608	582758	0	0	719349	0	0	0	0	0	0	0	0	0	281119	0			X	1.68672e+06	0.000298607
P07514	CYB5R3	NADH-cytochrome b5 reductase 3 OS=Bos taurus OX=9913 GN=CYB5R3 PE=1 SV=3	0	0	908062	265967	0	268152	0	62999.5	0	0	0	0	0	177720	240364	30089.9	7.98817			1682901	0.000297932
Q0V8G3	QPCTL	Glutaminyl-peptide cyclotransferase-like protein OS=Bos taurus OX=9913 GN=QPCTL PE=2 SV=1	0	0	770490	217520	0	231904	0	68253.5	0	0	111325	0	0	265150	203319	55591	3.65741			1664641	0.000294699
P02638	S100B	Protein S100-B OS=Bos taurus OX=9913 GN=S100B PE=1 SV=2	0	0	0	308366	1218757	0	0	0	0	0	114364	0	0	0	254520	14295.6	17.8042			1.64149e+06	0.0002906
Q32LI2	PRSS58	Probable inactive serine protease 58 OS=Bos taurus OX=9913 GN=PRSS58 PE=2 SV=1	0	10401	738710	692030	0	0	4183	17280	0	0	85306.5	0	89604	0	240190	24546.7	9.78504			1637515	0.000289897
Q3T178	VPS28	Vacuolar protein sorting-associated protein 28 homolog OS=Bos taurus OX=9913 GN=VPS28 PE=2 SV=1	80619.5	545986	669978	38195.5	0	0	0	298208	0	0	0	0	0	0	222463	37276	5.968			1632988	0.000289096
Q3SZI8	IVD	Isovaleryl-CoA dehydrogenase, mitochondrial OS=Bos taurus OX=9913 GN=IVD PE=2 SV=1	0	0	1.63058e+06	0	0	0	0	0	0	0	0	0	0	0	271764	0				1.63058e+06	0.00028867
Q58DT1	RPL7	60S ribosomal protein L7 OS=Bos taurus OX=9913 GN=RPL7 PE=2 SV=1	69657	0	1.21442e+06	0	0	0	0	39613.5	0	0	266450	0	0	0	214012	38257.9	5.59394			1.59014e+06	0.000281509
A7MBC2	PDXDC1	Pyridoxal-dependent decarboxylase domain-containing protein 1 OS=Bos taurus OX=9913 GN=PDXDC1 PE=2 SV=1	107983	321174	0	321616	0	223984	0	0	69696.5	0	193728	0	122980	228790	162460	76899.1	2.11263			1589950	0.000281476
Q0VC82	SEPHS1	Selenide, water dikinase 1 OS=Bos taurus OX=9913 GN=SEPHS1 PE=2 SV=1	141888	0	871809	259670	113074	0	0	0	0	0	0	0	0	194690	231074	24336.2	9.49504			1.58113e+06	0.000279915
Q7YS70	MECR	Enoyl-[acyl-carrier-protein] reductase, mitochondrial OS=Bos taurus OX=9913 GN=MECR PE=1 SV=1	0	247477	1.00482e+06	0	0	0	66918.5	0	0	0	0	64364.5	70019.5	122238	208716	40442.6	5.16079			1.57584e+06	0.000278978
Q2TBU0	HP	Haptoglobin OS=Bos taurus OX=9913 GN=HP PE=2 SV=1	0	0	0	0	0	0	0	0	1.55128e+06	0	0	0	0	0	0	193910				1.55128e+06	0.000274631
Q2TBL9	TRAPPC4	Trafficking protein particle complex subunit 4 OS=Bos taurus OX=9913 GN=TRAPPC4 PE=2 SV=1	0	485528	0	0	0	0	0	0	0	0	0	1054545	0	0	80921.2	131818		1.62897		1.54007e+06	0.000272646
Q2TA10	UBE2D1	Ubiquitin-conjugating enzyme E2 D1 OS=Bos taurus OX=9913 GN=UBE2D1 PE=2 SV=1	44143	0	35520	873290	148756	2339	20626	77475.5	52470	0	49722	156975	56801.5	12927	184008	53374.6	3.44748			1.53104e+06	0.000271048
P00130	UQCR10	Cytochrome b-c1 complex subunit 9 OS=Bos taurus OX=9913 GN=UQCR10 PE=1 SV=3	749994	772274	0	0	0	0	0	0	0	0	0	0	0	0	253711	0				1522268	0.000269494
P60661	MYL6	Myosin light polypeptide 6 OS=Bos taurus OX=9913 GN=MYL6 PE=2 SV=2	0	65387.5	0	990227	0	0	86543	0	377650	0	0	0	0	0	175936	58024.1	3.03212			1519807	0.000269059
Q6VE48	CD46	Membrane cofactor protein OS=Bos taurus OX=9913 GN=CD46 PE=1 SV=2	0	25195.5	0	1.33573e+06	0	0	0	156398	0	0	0	0	0	0	226820	19549.8	11.6022			1.51732e+06	0.000268618
Q2KJ53	IMPAD1	Inositol monophosphatase 3 OS=Bos taurus OX=9913 GN=IMPAD1 PE=2 SV=1	0	1.22376e+06	0	0	0	0	0	0	0	283278	0	0	0	0	203960	35409.7	5.76			1507036	0.000266798
P98140	F12	Coagulation factor XII OS=Bos taurus OX=9913 GN=F12 PE=1 SV=2	0	0	0	815790	0	0	0	512610	177697	0	0	0	0	0	135965	86288.4	1.5757			1.5061e+06	0.000266632
Q5EAB4	CHID1	Chitinase domain-containing protein 1 OS=Bos taurus OX=9913 GN=CHID1 PE=2 SV=1	222146	30956	549891	0	0	0	106540	0	0	0	237535	0	150821	180582	133832	84434.6	1.58504			1.47847e+06	0.000261741
Q2KHV4	PARL	Presenilins-associated rhomboid-like protein, mitochondrial OS=Bos taurus OX=9913 GN=PARL PE=2 SV=1	0	0	0	0	0	947661	0	0	0	0	0	201108	294750	0	157944	61982.2	2.54821			1.44352e+06	0.000255553
P02668	CSN3	Kappa-casein OS=Bos taurus OX=9913 GN=CSN3 PE=1 SV=1	0	0	0	1434908	0	0	0	0	0	0	0	0	0	0	239151	0				1434908	0.000254029
P10790	FABP3	Fatty acid-binding protein, heart OS=Bos taurus OX=9913 GN=FABP3 PE=1 SV=2	0	0	0	0	0	0	0	0	0	0	469438	0	180938	772875	0	177906				1423251	0.000251965
Q0VD18	LHPP	Phospholysine phosphohistidine inorganic pyrophosphate phosphatase OS=Bos taurus OX=9913 GN=LHPP PE=1 SV=1	386648	567330	0	0	150747	112108	42719.5	0	132877	0	0	0	0	0	202806	21949.6	9.23961		X	1.39243e+06	0.000246508
Q32LL6	MORN5	MORN repeat-containing protein 5 OS=Bos taurus OX=9913 GN=MORN5 PE=2 SV=1	0	156383	0	1.23449e+06	0	0	0	0	0	0	0	0	0	0	231812	0				1.39087e+06	0.000246232
Q3MHR7	ARPC2	Actin-related protein 2/3 complex subunit 2 OS=Bos taurus OX=9913 GN=ARPC2 PE=1 SV=1	0	673296	501470	125116	0	0	0	0	0	0	90056.5	0	0	0	216647	11257.1	19.2454		X	1.38994e+06	0.000246068
Q1LZB0	DDRGK1	DDRGK domain-containing protein 1 OS=Bos taurus OX=9913 GN=DDRGK1 PE=2 SV=1	148954	0	263338	162272	81693.5	140241	56364	166443	0	0	249021	0	0	74284	132750	68264	1.94465			1342610	0.000237689
Q3SZQ3	SPATA19	Spermatogenesis-associated protein 19, mitochondrial OS=Bos taurus OX=9913 GN=SPATA19 PE=2 SV=1	0	0	411114	237030	0	0	0	0	0	0	586386	0	102932	0	108024	86164.7	1.25369			1337462	0.000236777
P21398	MAOA	Amine oxidase [flavin-containing] A OS=Bos taurus OX=9913 GN=MAOA PE=2 SV=2	0	0	1167196	0	0	0	0	0	0	0	0	146769	21495	0	194533	21033	9.24893			1335460	0.000236423
Q5E947	PRDX1	Peroxiredoxin-1 OS=Bos taurus OX=9913 GN=PRDX1 PE=2 SV=1	148614	432026	0	0	257032	0	0	116592	0	0	0	129770	35659	213370	139612	61923.8	2.25458			1.33306e+06	0.000235999
P10123	RLBP1	Retinaldehyde-binding protein 1 OS=Bos taurus OX=9913 GN=RLBP1 PE=1 SV=4	0	355266	259400	400826	0	0	0	0	315256	0	0	0	0	0	169249	39407	4.29489			1330748	0.000235589
P50227	SULT1A1	Sulfotransferase 1A1 OS=Bos taurus OX=9913 GN=SULT1A1 PE=1 SV=2	0	0	1.16163e+06	0	23697	142722	0	0	0	0	0	0	0	0	221341	0				1328045	0.00023511
Q2T9R6	NIT2	Omega-amidase NIT2 OS=Bos taurus OX=9913 GN=NIT2 PE=2 SV=1	50327	265974	0	522204	235922	0	0	0	0	0	0	0	61015	172786	179071	29225.1	6.12732			1.30823e+06	0.000231602
Q28035	GSTA1	Glutathione S-transferase A1 OS=Bos taurus OX=9913 GN=GSTA1 PE=2 SV=3	91140.5	0	492208	692500	0	0	0	0	0	20897	0	0	0	0	212641	2612.12	81.4055			1.29674e+06	0.000229569
P21282	ATP6V1C1	V-type proton ATPase subunit C 1 OS=Bos taurus OX=9913 GN=ATP6V1C1 PE=1 SV=3	257058	0	0	544307	0	182459	112207	0	61897	0	0	0	127922	0	163971	37753.3	4.34321			1285850	0.00022764
Q3ZCL8	SH3BGRL3	SH3 domain-binding glutamic acid-rich-like protein 3 OS=Bos taurus OX=9913 GN=SH3BGRL3 PE=3 SV=1	0	61656.5	813015	197558	0	27223.5	0	124632	54399	0	0	0	0	0	183242	22378.9	8.18818			1.27848e+06	0.000226336
A6QQ68	FAM228B	Protein FAM228B OS=Bos taurus OX=9913 GN=FAM228B PE=2 SV=1	0	95030	1.16595e+06	0	0	0	0	0	0	0	0	0	0	0	210163	0				1.26098e+06	0.000223237
A6QLE5	NLRP3	NACHT, LRR and PYD domains-containing protein 3 OS=Bos taurus OX=9913 GN=NLRP3 PE=2 SV=1	0	0	0	230.5	0	0	0	1.24093e+06	0	0	649	1041.5	0	0	38.4167	155328		4043.25		1.24285e+06	0.000220029
Q0IIG7	RAB5A	Ras-related protein Rab-5A OS=Bos taurus OX=9913 GN=RAB5A PE=2 SV=1	0	593957	0	0	0	0	0	0	0	0	0	645782	0	0	98992.8	80722.8	1.22633			1239739	0.000219477
P08904	RNASE6	Ribonuclease K6 OS=Bos taurus OX=9913 GN=RNASE6 PE=1 SV=3	0	0	0	1233776	0	0	0	0	0	0	0	0	0	0	205629	0				1233776	0.000218421
Q5E9G3	PSME2	Proteasome activator complex subunit 2 OS=Bos taurus OX=9913 GN=PSME2 PE=1 SV=3	113006	208127	0	0	162509	342330	76123	129823	0	0	68244	130182	0	0	137662	50546.5	2.72348			1230345	0.000217814
Q0P5M8	PMPCA	Mitochondrial-processing peptidase subunit alpha OS=Bos taurus OX=9913 GN=PMPCA PE=2 SV=1	0	0	0	1.1514e+06	0	0	0	0	75478	0	0	0	0	0	191900	9434.75	20.3397			1.22688e+06	0.0002172
Q56K14	RPLP1	60S acidic ribosomal protein P1 OS=Bos taurus OX=9913 GN=RPLP1 PE=3 SV=1	0	72672.5	0	0	190611	497430	123682	44938.5	0	0	144796	0	0	152554	126786	58246.3	2.17671			1226684	0.000217166
Q5EAC7	CIAPIN1	Anamorsin OS=Bos taurus OX=9913 GN=CIAPIN1 PE=2 SV=1	0	0	1018014	0	0	0	0	0	0	0	195880	0	0	0	169669	24484.9	6.92953			1.21389e+06	0.000214901
A6QLU7	TCAF2	TRPM8 channel-associated factor 2 OS=Bos taurus OX=9913 GN=TCAF2 PE=2 SV=1	71831	0	83114.5	0	702260	0	0	0	0	0	206583	0	75224	50592.5	142868	41549.9	3.43845			1189605	0.000210601
Q9XT97	PSEN1	Presenilin-1 OS=Bos taurus OX=9913 GN=PSEN1 PE=2 SV=1	0	0	0	896207	56156	30671.5	0	46414.5	0	0	82439.5	69192.5	0	0	163839	24755.8	6.61821			1181081	0.000209092
Q9XT96	PSEN2	Presenilin-2 OS=Bos taurus OX=9913 GN=PSEN2 PE=2 SV=2	0	0	0	896207	56156	30671.5	0	46414.5	0	0	82439.5	69192.5	0	0	163839	24755.8	6.61821			1181081	0.000209092
F1N6G5	HACE1	E3 ubiquitin-protein ligase HACE1 OS=Bos taurus OX=9913 GN=HACE1 PE=3 SV=3	0	33104.5	262430	885466	0	0	0	0	0	0	0	0	0	0	196833	0				1.181e+06	0.000209078
Q3MHH4	QARS	Glutamine--tRNA ligase OS=Bos taurus OX=9913 GN=QARS PE=2 SV=1	0	0	1.13131e+06	0	0	0	0	0	0	0	0	0	0	43200	188551	5400	34.9169			1.17451e+06	0.000207929
Q3SZ54	EIF4A1	Eukaryotic initiation factor 4A-I OS=Bos taurus OX=9913 GN=EIF4A1 PE=2 SV=1	189871	193509	0	353318	0	127132	43953	0	0	17641.5	212794	0	0	31626	143972	38251.8	3.76378			1.16984e+06	0.000207103
A7MB16	EIF3B	Eukaryotic translation initiation factor 3 subunit B OS=Bos taurus OX=9913 GN=EIF3B PE=2 SV=1	17323.5	0	719366	272240	95857	0	0	0	0	0	0	0	0	59986.5	184131	7498.31	24.5563			1.16477e+06	0.000206205
Q0VCA7	OXSM	3-oxoacyl-[acyl-carrier-protein] synthase, mitochondrial OS=Bos taurus OX=9913 GN=OXSM PE=2 SV=1	0	566920	0	467254	0	0	0	0	0	0	488	0	31994	78477.5	172362	13869.9	12.4271			1145134	0.000202729
O18879	GSTA2	Glutathione S-transferase A2 OS=Bos taurus OX=9913 GN=GSTA2 PE=2 SV=4	0	0	0	0	0	0	0	432944	122804	20897	116578	451682	0	0	0	143113			X	1.1449e+06	0.000202688
Q0P5A1	DCTN3	Dynactin subunit 3 OS=Bos taurus OX=9913 GN=DCTN3 PE=2 SV=1	131286	322010	0	0	413162	0	0	113092	0	0	0	155086	0	0	144409	33522.2	4.30788			1134634	0.00020087
Q29S21	KRT7	Keratin, type II cytoskeletal 7 OS=Bos taurus OX=9913 GN=KRT7 PE=2 SV=1	0	0	0	1.0729e+06	0	0	0	0	0	56289.5	0	0	0	0	178817	7036.19	25.4138			1129189	0.000199906
Q28038	MIA	Melanoma-derived growth regulatory protein OS=Bos taurus OX=9913 GN=MIA PE=2 SV=1	58890	0	1.06599e+06	0	0	0	0	0	0	0	0	0	0	0	187481	0				1.12488e+06	0.000199144
Q32KW7	PDZD9	PDZ domain-containing protein 9 OS=Bos taurus OX=9913 GN=PDZD9 PE=2 SV=1	0	0	718636	0	0	115185	0	0	0	0	278710	0	0	0	138970	34838.7	3.98896			1112531	0.000196957
Q29455	DNAJC5	DnaJ homolog subfamily C member 5 OS=Bos taurus OX=9913 GN=DNAJC5 PE=1 SV=1	0	1.10718e+06	0	0	0	0	0	0	0	0	0	0	0	0	184530	0				1.10718e+06	0.000196009
P42899	RPLP2	60S acidic ribosomal protein P2 OS=Bos taurus OX=9913 GN=RPLP2 PE=3 SV=1	38334	0	780795	281100	0	0	0	0	0	0	0	0	0	0	183372	0				1.10023e+06	0.000194779
Q2T9U5	REXO5	RNA exonuclease 5 OS=Bos taurus OX=9913 GN=REXO5 PE=2 SV=1	0	0	0	0	390640	164007	0	0	0	0	544294	0	0	0	92441.1	68036.8	1.35869			1098941	0.000194551
A7MBI3	L2HGDH	L-2-hydroxyglutarate dehydrogenase, mitochondrial OS=Bos taurus OX=9913 GN=L2HGDH PE=2 SV=1	0	0	0	0	0	0	845302	0	0	0	144413	0	97346.5	0	0	135883				1.08706e+06	0.000192448
Q2T9V7	PREY	Protein preY, mitochondrial OS=Bos taurus OX=9913 GN=PREY PE=3 SV=1	79762	0	336920	0	22046	103814	104602	0	49677.5	0	60079	0	181920	143650	90423.8	67491.2	1.33978			1.08247e+06	0.000191635
P02663	CSN1S2	Alpha-S2-casein OS=Bos taurus OX=9913 GN=CSN1S2 PE=1 SV=2	0	0	0	1069135	0	0	0	0	0	0	0	0	0	0	178189	0				1069135	0.000189274
Q3SZT4	TEX29	Testis-expressed protein 29 OS=Bos taurus OX=9913 GN=TEX29 PE=2 SV=1	0	283056	527536	0	0	0	0	0	0	0	256395	0	0	0	135099	32049.4	4.21533			1.06699e+06	0.000188894
Q3ZCC9	SEC13	Protein SEC13 homolog OS=Bos taurus OX=9913 GN=SEC13 PE=2 SV=1	0	0	951840	0	0	0	0	0	0	0	0	102328	0	0	158640	12791.1	12.4024			1054169	0.000186625
Q3ZBF7	PTGES3	Prostaglandin E synthase 3 OS=Bos taurus OX=9913 GN=PTGES3 PE=1 SV=1	0	0	1052818	0	0	0	0	0	0	0	0	0	0	0	175470	0				1052818	0.000186385
P10575	GLRX	Glutaredoxin-1 OS=Bos taurus OX=9913 GN=GLRX PE=1 SV=3	0	0	152343	540817	0	40706.5	0	69418	0	197202	42143	0	0	0	122311	38595.4	3.16906			1.04263e+06	0.000184582
A6QLY4	ISOC1	Isochorismatase domain-containing protein 1 OS=Bos taurus OX=9913 GN=ISOC1 PE=2 SV=1	0	0	0	0	0	0	492773	0	87633	0	0	0	181704	276394	0	129813				1038504	0.000183851
Q3T099	WARS2	Tryptophan--tRNA ligase, mitochondrial OS=Bos taurus OX=9913 GN=WARS2 PE=2 SV=1	36842	128894	264922	7099	123712	240495	0	0	0	0	118116	0	88576	27550	133661	29280.3	4.56486		X	1036206	0.000183445
Q3ZBA7	FBXL21	F-box/LRR-repeat protein 21 OS=Bos taurus OX=9913 GN=FBXL21 PE=2 SV=1	0	0	0	0	0	0	0	0	0	0	0	0	0	1.03588e+06	0	129485				1.03588e+06	0.000183387
P04836	CPE	Carboxypeptidase E OS=Bos taurus OX=9913 GN=CPE PE=1 SV=2	361683	0	0	0	185996	0	0	0	197856	0	0	275969	0	0	91279.8	59228.2	1.54116			1.0215e+06	0.000180842
A5PKL1	OXR1	Oxidation resistance protein 1 OS=Bos taurus OX=9913 GN=OXR1 PE=2 SV=2	211902	290952	0	0	125210	0	0	0	0	57102.5	236696	0	0	89490	104677	47911.1	2.18482			1011352	0.000179045
Q02380	NDUFB5	NADH dehydrogenase [ubiquinone] 1 beta subcomplex subunit 5, mitochondrial OS=Bos taurus OX=9913 GN=NDUFB5 PE=1 SV=1	0	384865	0	0	0	0	0	0	0	0	0	0	616416	0	64144.2	77052.1		1.20123		1.00128e+06	0.000177262
Q6B855	TKT	Transketolase OS=Bos taurus OX=9913 GN=TKT PE=2 SV=1	0	325608	0	674426	0	0	0	0	0	0	0	0	0	0	166672	0				1000034	0.000177041
Q3SZ65	EIF4A2	Eukaryotic initiation factor 4A-II OS=Bos taurus OX=9913 GN=EIF4A2 PE=2 SV=1	189871	193509	0	91752	0	127132	0	0	0	17641.5	281278	0	0	91024.5	100377	48742.9	2.05932			992207	0.000175655
Q0VC68	43713	Septin-5 OS=Bos taurus OX=9913 GN=SEPT5 PE=2 SV=1	141663	55956.5	367363	41681	54940.5	41240	0	0	969.5	0	36773.5	0	161369	89716	117141	36103.5	3.24458			991672	0.00017556
Q2TA16	CCDC65	Dynein regulatory complex subunit 2 OS=Bos taurus OX=9913 GN=CCDC65 PE=2 SV=1	172242	210428	0	0	0	145428	0	0	0	0	170646	118825	0	173138	88016.4	57826.1	1.52209			990707	0.00017539
Q148D5	SUCLA2	Succinate--CoA ligase [ADP-forming] subunit beta, mitochondrial OS=Bos taurus OX=9913 GN=SUCLA2 PE=2 SV=1	0	0	0	182162	557786	74682	0	0	0	0	110785	0	0	56238	135772	20877.9	6.50314			981654	0.000173787
Q02371	NDUFA3	NADH dehydrogenase [ubiquinone] 1 alpha subcomplex subunit 3 OS=Bos taurus OX=9913 GN=NDUFA3 PE=1 SV=2	108616	0	0	0	0	678374	0	0	187880	0	0	0	0	0	131165	23485.1	5.58504			974871	0.000172586
Q0P5K3	UBE2N	Ubiquitin-conjugating enzyme E2 N OS=Bos taurus OX=9913 GN=UBE2N PE=2 SV=1	0	0	968616	0	0	0	0	0	0	0	0	0	0	0	161436	0				968616	0.000171479
Q3T186	RPIA	Ribose-5-phosphate isomerase (Fragment) OS=Bos taurus OX=9913 GN=RPIA PE=2 SV=2	0	0	0	459780	0	271653	0	0	0	0	0	0	232040	0	121906	29005	4.20292			963474	0.000170568
Q0P5A0	KCNK1	Potassium channel subfamily K member 1 OS=Bos taurus OX=9913 GN=KCNK1 PE=2 SV=1	0	346142	613052	0	0	0	0	0	0	0	0	0	0	0	159866	0				959194	0.000169811
Q3T0T7	SAR1B	GTP-binding protein SAR1b OS=Bos taurus OX=9913 GN=SAR1B PE=2 SV=1	266340	131004	0	0	0	0	0	0	0	0	541822	0	13095	0	66224	69364.6		1.04742		952260	0.000168583
Q2T9Z1	DDI1	Protein DDI1 homolog 1 OS=Bos taurus OX=9913 GN=DDI1 PE=2 SV=1	0	0	412114	0	0	277260	0	18855	72904	0	0	0	136632	0	114896	28548.8	4.02453			917764	0.000162476
A7YWG4	GGH	Gamma-glutamyl hydrolase OS=Bos taurus OX=9913 GN=GGH PE=2 SV=1	137934	1576.5	490598	127510	71722.5	0	0	0	0	0	86935.5	0	0	0	138224	10866.9	12.7196		X	916276	0.000162213
Q9MZ08	BCAM	Basal cell adhesion molecule OS=Bos taurus OX=9913 GN=BCAM PE=2 SV=2	24563	59125	0	111447	381284	96508	0	104284	0	0	65648.5	0	0	71297.5	112154	30153.8	3.71942			914156	0.000161838
Q5QQ49	XYLT2	Xylosyltransferase 2 OS=Bos taurus OX=9913 GN=XYLT2 PE=2 SV=1	181644	0	0	0	479846	0	42860	203307	0	0	0	0	0	0	110248	30770.9	3.58288			907658	0.000160687
Q3SZB3	TIMM50	Mitochondrial import inner membrane translocase subunit TIM50 OS=Bos taurus OX=9913 GN=TIMM50 PE=2 SV=1	60082.5	109591	0	133350	0	107558	104984	0	0	0	131464	43289	153547	51795.5	68430.1	60634.9	1.12856			895660	0.000158563
Q2TBI5	PPP3R2	Calcineurin subunit B type 2 OS=Bos taurus OX=9913 GN=PPP3R2 PE=2 SV=3	0	895548	0	0	0	0	0	0	0	0	0	0	0	0	149258	0				895548	0.000158543
Q2NL24	PSMG2	Proteasome assembly chaperone 2 OS=Bos taurus OX=9913 GN=PSMG2 PE=2 SV=1	0	0	0	77185	0	0	0	0	0	0	50418	37465.5	723734	0	12864.2	101452		7.88642		888802	0.000157349
A3KMV2	RAD23A	UV excision repair protein RAD23 homolog A OS=Bos taurus OX=9913 GN=RAD23A PE=2 SV=1	0	494680	0	0	0	384663	0	0	0	0	0	0	0	0	146557	0				879343	0.000155674
P12820	ACE	Angiotensin-converting enzyme (Fragment) OS=Bos taurus OX=9913 GN=ACE PE=1 SV=2	0	0	0	0	0	0	0	0	0	0	0	875514	0	0	0	109439				875514	0.000154996
Q9XTA2	PREP	Prolyl endopeptidase OS=Bos taurus OX=9913 GN=PREP PE=2 SV=1	86266	180456	0	76801	373108	0	0	0	153344	0	0	0	0	0	119438	19168.1	6.23112		X	869975	0.000154016
Q1JPB9	PLA2G3	Group 3 secretory phospholipase A2 OS=Bos taurus OX=9913 GN=PLA2G3 PE=2 SV=1	0	0	0	187756	0	0	0	380159	0	0	293774	0	0	0	31292.7	84241.6		2.69205		861688	0.000152549
P35720	SDHC	Succinate dehydrogenase cytochrome b560 subunit, mitochondrial OS=Bos taurus OX=9913 GN=SDHC PE=1 SV=2	0	0	0	860519	0	0	0	0	0	0	0	0	0	0	143420	0				860519	0.000152342
Q9TU25	RAC2	Ras-related C3 botulinum toxin substrate 2 OS=Bos taurus OX=9913 GN=RAC2 PE=2 SV=1	0	0	0	0	98722.5	0	0	411462	0	44187	73682.5	215962	0	12357.5	16453.8	94706.4		5.75592		856374	0.000151608
Q0IIH8	MINDY3	Ubiquitin carboxyl-terminal hydrolase MINDY-3 OS=Bos taurus OX=9913 GN=MINDY3 PE=2 SV=1	0	849308	0	0	0	0	0	0	0	0	0	0	0	0	141551	0				849308	0.000150357
Q3SZA5	SMS	Spermine synthase OS=Bos taurus OX=9913 GN=SMS PE=2 SV=1	0	230500	0	0	611828	0	0	0	0	0	0	0	0	0	140388	0				842328	0.000149121
A6H7B5	COPS3	COP9 signalosome complex subunit 3 OS=Bos taurus OX=9913 GN=COPS3 PE=2 SV=1	220658	368375	0	0	0	0	0	0	0	0	148620	0	100498	0	98172.2	31139.7	3.15264			838151	0.000148382
Q5E9I7	WDR77	Methylosome protein 50 OS=Bos taurus OX=9913 GN=WDR77 PE=2 SV=1	0	0	0	344479	187008	0	0	0	0	0	298458	0	0	0	88581.2	37307.3	2.37436			829946	0.000146929
Q2TBT7	FXR1	Fragile X mental retardation syndrome-related protein 1 OS=Bos taurus OX=9913 GN=FXR1 PE=2 SV=1	0	0	0	0	0	0	0	0	0	0	828377	0	0	0	0	103547				828377	0.000146652
Q5EA41	GALNT6	Polypeptide N-acetylgalactosaminyltransferase 6 OS=Bos taurus OX=9913 GN=GALNT6 PE=2 SV=1	0	0	393833	0	103505	28820	133426	0	132968	0	35394.5	0	0	0	87693	37723.5	2.32463			827946	0.000146575
P61085	UBE2K	Ubiquitin-conjugating enzyme E2 K OS=Bos taurus OX=9913 GN=UBE2K PE=1 SV=3	68663.5	0	0	632118	0	0	0	0	122763	0	0	0	0	0	116797	15345.4	7.61121			823544	0.000145796
Q08D86	GK5	Putative glycerol kinase 5 OS=Bos taurus OX=9913 GN=GK5 PE=2 SV=1	0	0	0	745117	0	0	0	0	0	0	0	68871.5	0	0	124186	8608.94	14.4253			813988	0.000144104
A6QQM8	CCDC42	Coiled-coil domain-containing protein 42 OS=Bos taurus OX=9913 GN=CCDC42 PE=2 SV=1	0	0	532645	278296	0	0	0	0	0	0	0	0	0	0	135157	0				810940	0.000143565
P08165	FDXR	NADPH:adrenodoxin oxidoreductase, mitochondrial OS=Bos taurus OX=9913 GN=FDXR PE=1 SV=3	257726	392492	0	0	0	156450	0	0	0	0	0	0	0	0	134445	0			X	806668	0.000142808
Q5E9C3	SSNA1	Sjoegren syndrome nuclear autoantigen 1 homolog OS=Bos taurus OX=9913 GN=SSNA1 PE=3 SV=1	135634	443942	0	146921	0	0	0	0	0	0	0	0	76288.5	0	121083	9536.06	12.6974			802786	0.000142121
Q08DQ2	GFPT2	Glutamine--fructose-6-phosphate aminotransferase [isomerizing] 2 OS=Bos taurus OX=9913 GN=GFPT2 PE=2 SV=1	0	0	0	740133	0	44117	0	0	15225.5	0	0	0	0	0	130708	1903.19	68.6786			799476	0.000141535
O02675	DPYSL2	Dihydropyrimidinase-related protein 2 OS=Bos taurus OX=9913 GN=DPYSL2 PE=1 SV=1	27404.5	720806	0	0	0	0	0	0	0	0	0	0	0	38608.5	124702	4826.06	25.8392			786818	0.000139294
Q0P5L7	GLMP	Glycosylated lysosomal membrane protein OS=Bos taurus OX=9913 GN=GLMP PE=2 SV=1	0	0	0	780866	0	0	0	0	0	0	0	0	0	0	130144	0				780866	0.000138241
P13271	UQCRQ	Cytochrome b-c1 complex subunit 8 OS=Bos taurus OX=9913 GN=UQCRQ PE=1 SV=3	522798	0	0	0	0	0	0	0	0	0	0	0	0	255273	87132.9	31909.1	2.73066			778070	0.000137746
Q2TA37	ARL2	ADP-ribosylation factor-like protein 2 OS=Bos taurus OX=9913 GN=ARL2 PE=1 SV=1	96335	379726	0	278160	0	0	0	0	0	21409	0	0	0	0	125704	2676.12	46.9722			775630	0.000137314
Q32LN7	WDR61	WD repeat-containing protein 61 OS=Bos taurus OX=9913 GN=WDR61 PE=2 SV=1	78465.5	35765.5	462718	94550.5	0	23896	0	0	0	0	0	0	77726	0	115899	9715.75	11.929			773122	0.000136869
Q32P65	NDUFAF2	NADH dehydrogenase [ubiquinone] 1 alpha subcomplex assembly factor 2 OS=Bos taurus OX=9913 GN=NDUFAF2 PE=2 SV=1	157140	0	0	0	338498	0	0	0	0	0	125345	0	145164	0	82606.3	33813.7	2.44299			766148	0.000135635
Q32L52	GID8	Glucose-induced degradation protein 8 homolog OS=Bos taurus OX=9913 GN=GID8 PE=2 SV=1	64891.5	0	525624	169304	0	0	0	0	0	0	0	0	0	0	126637	0				759820	0.000134515
A7E2Y6	MROH1	Maestro heat-like repeat-containing protein family member 1 OS=Bos taurus OX=9913 GN=MROH1 PE=2 SV=1	0	0	243365	460907	0	0	0	0	0	0	49662.5	0	0	0	117379	6207.81	18.9082			753934	0.000133473
A2VDZ9	VAPB	Vesicle-associated membrane protein-associated protein B OS=Bos taurus OX=9913 GN=VAPB PE=2 SV=1	0	215260	0	0	0	108846	0	0	0	0	0	426025	0	0	54017.7	53253.1	1.01436			750131	0.000132799
P22226	CATHL1	Cathelicidin-1 OS=Bos taurus OX=9913 GN=CATHL1 PE=1 SV=2	0	0	0	0	0	0	0	0	0	0	0	0	272156	477500	0	93707				749656	0.000132715
Q28053	APP	Amyloid-beta A4 protein (Fragment) OS=Bos taurus OX=9913 GN=APP PE=2 SV=1	46579	214218	0	0	0	0	0	0	0	117361	0	350893	0	0	43466.2	58531.8		1.3466		729051	0.000129067
Q17QE2	LMCD1	LIM and cysteine-rich domains protein 1 OS=Bos taurus OX=9913 GN=LMCD1 PE=2 SV=1	0	0	0	0	721428	0	0	0	0	0	0	0	0	0	120238	0				721428	0.000127718
P03929	MT-ATP8	ATP synthase protein 8 OS=Bos taurus OX=9913 GN=MT-ATP8 PE=1 SV=1	0	0	0	545636	0	0	58836	0	0	0	0	0	91061.5	0	90939.2	18737.2	4.85341			695533	0.000123134
Q2TBS1	MTX1	Metaxin-1 OS=Bos taurus OX=9913 GN=MTX1 PE=2 SV=1	0	0	0	695134	0	0	0	0	0	0	64	0	0	0	115856	8	14482			695198	0.000123074
Q2TBQ3	GAMT	Guanidinoacetate N-methyltransferase OS=Bos taurus OX=9913 GN=GAMT PE=2 SV=1	0	0	694666	0	0	0	0	0	0	0	0	0	0	0	115778	0				694666	0.00012298
Q32L35	CHCHD6	MICOS complex subunit MIC25 OS=Bos taurus OX=9913 GN=CHCHD6 PE=2 SV=1	0	0	454483	238346	0	0	0	0	0	0	0	0	0	0	115471	0				692828	0.000122655
G3X745	GPC1	Glypican-1 OS=Bos taurus OX=9913 GN=GPC1 PE=2 SV=1	0	0	0	0	0	201159	0	474041	0	0	0	0	0	0	33526.5	59255.1		1.76741		675200	0.000119534
Q3ZBQ1	UBTD1	Ubiquitin domain-containing protein 1 OS=Bos taurus OX=9913 GN=UBTD1 PE=2 SV=1	0	0	0	660906	0	0	0	0	0	0	0	0	0	0	110151	0				660906	0.000117003
Q3T0F5	RAB7A	Ras-related protein Rab-7a OS=Bos taurus OX=9913 GN=RAB7A PE=2 SV=1	0	207160	361974	0	0	0	0	0	0	0	0	85771	0	0	94855.7	10721.4	8.84734			654905	0.000115941
Q0VCH6	SLC25A40	Solute carrier family 25 member 40 OS=Bos taurus OX=9913 GN=SLC25A40 PE=2 SV=1	0	0	0	0	0	314251	0	0	0	0	0	0	333404	0	52375.2	41675.4	1.25674			647654	0.000114657
Q2YDM1	ARL1	ADP-ribosylation factor-like protein 1 OS=Bos taurus OX=9913 GN=ARL1 PE=2 SV=1	54529	0	344652	0	63949.5	58570	0	44852	18996	0	41997	0	19144	0	86950.1	15623.6	5.5653			646690	0.000114487
A6QQ60	STPG1	O(6)-methylguanine-induced apoptosis 2 OS=Bos taurus OX=9913 GN=STPG1 PE=2 SV=1	0	345556	179438	0	0	0	0	0	0	0	0	0	0	116716	87498.9	14589.4	5.99742			641709	0.000113605
P18902	RBP4	Retinol-binding protein 4 OS=Bos taurus OX=9913 GN=RBP4 PE=1 SV=1	0	0	0	118003	0	0	0	190719	17699.5	0	0	260654	0	45483	19667.2	64319.4		3.27039		632558	0.000111985
Q3SZY8		Small membrane A-kinase anchor protein OS=Bos taurus OX=9913 PE=3 SV=1	0	173182	458307	0	0	0	0	0	0	0	0	0	0	0	105248	0				631489	0.000111796
Q1RMV9	CTDNEP1	CTD nuclear envelope phosphatase 1 OS=Bos taurus OX=9913 GN=CTDNEP1 PE=2 SV=1	0	0	291034	35307.5	0	135586	0	0	0	0	142836	21629	0	0	76988.1	20558.1	3.7449			626394	0.000110893
Q3T0D7	SAR1A	GTP-binding protein SAR1a OS=Bos taurus OX=9913 GN=SAR1A PE=2 SV=1	213053	181000	0	0	0	0	0	0	0	0	231603	0	0	0	65675.6	28950.4	2.26856			625656	0.000110763
Q95107	WASL	Neural Wiskott-Aldrich syndrome protein OS=Bos taurus OX=9913 GN=WASL PE=1 SV=1	139066	0	236200	0	0	98732	0	115584	0	0	0	30024	0	0	78999.7	18201.1	4.34039			619606	0.000109692
Q3SZ52	UBE2V1	Ubiquitin-conjugating enzyme E2 variant 1 OS=Bos taurus OX=9913 GN=UBE2V1 PE=2 SV=1	0	0	0	0	0	221479	0	0	0	0	0	379376	0	0	36913.2	47421.9		1.28469		600854	0.000106372
Q3SZ43	UBE2V2	Ubiquitin-conjugating enzyme E2 variant 2 OS=Bos taurus OX=9913 GN=UBE2V2 PE=2 SV=3	0	0	0	0	0	221479	0	0	0	0	0	379376	0	0	36913.2	47421.9		1.28469		600854	0.000106372
Q2T9U8	NMB	Neuromedin-B OS=Bos taurus OX=9913 GN=NMB PE=2 SV=1	0	0	1087.5	0	0	0	0	0	0	333472	0	263690	0	0	181.25	74645.1		411.835		598248	0.000105911
Q32L18	BTBD16	BTB/POZ domain-containing protein 16 OS=Bos taurus OX=9913 GN=BTBD16 PE=2 SV=1	0	0	0	0	0	27556.5	0	0	56912.5	0	174421	159146	120382	59052	4592.75	71239.1		15.5112	X	597470	0.000105773
Q5EA88	GPD1	Glycerol-3-phosphate dehydrogenase [NAD(+)], cytoplasmic OS=Bos taurus OX=9913 GN=GPD1 PE=2 SV=3	0	0	0	594170	0	0	0	0	0	0	0	0	0	0	99028.2	0				594170	0.000105189
Q5E9A3	PCBP1	Poly(rC)-binding protein 1 OS=Bos taurus OX=9913 GN=PCBP1 PE=2 SV=1	190333	0	170068	0	216340	0	0	0	0	16155.5	0	0	0	0	96123.7	2019.44	47.5992		X	592898	0.000104963
P03920	MT-ND5	NADH-ubiquinone oxidoreductase chain 5 OS=Bos taurus OX=9913 GN=MT-ND5 PE=1 SV=2	0	0	0	546414	0	23929.5	0	13271.5	0	0	0	0	0	0	95057.2	1658.94	57.3001			583615	0.00010332
Q3ZBV1	IST1	IST1 homolog OS=Bos taurus OX=9913 GN=IST1 PE=2 SV=1	0	0	0	580339	0	0	0	0	0	0	0	0	0	0	96723.2	0				580339	0.00010274
Q8SPU8	DHRS4	Dehydrogenase/reductase SDR family member 4 OS=Bos taurus OX=9913 GN=DHRS4 PE=2 SV=2	0	0	0	499726	0	0	0	78659	0	0	0	0	0	0	83287.6	9832.38	8.47075			578384	0.000102394
Q08DM8	TSN	Translin OS=Bos taurus OX=9913 GN=TSN PE=2 SV=1	0	0	0	347520	0	0	0	0	226903	0	0	0	0	0	57920.1	28362.9	2.04211			574424	0.000101693
Q32PB2	RIIAD1	RIIa domain-containing protein 1 OS=Bos taurus OX=9913 GN=RIIAD1 PE=4 SV=1	0	574260	0	0	0	0	0	0	0	0	0	0	0	0	95709.9	0				574260	0.000101664
Q1JPD2	ABHD16A	Protein ABHD16A OS=Bos taurus OX=9913 GN=ABHD16A PE=2 SV=1	68608	0	0	0	0	0	0	0	0	0	0	0	498500	0	11434.7	62312.5		5.44944		567108	0.000100398
Q3T0X8	PDZK1	Na(+)/H(+) exchange regulatory cofactor NHE-RF3 OS=Bos taurus OX=9913 GN=PDZK1 PE=2 SV=1	0	0	0	565500	0	0	0	0	0	0	0	0	0	0	94250.1	0				565500	0.000100113
Q32KU2	PRSS37	Probable inactive serine protease 37 OS=Bos taurus OX=9913 GN=PRSS37 PE=2 SV=1	0	324032	0	171041	0	0	64469.5	0	0	0	0	0	0	0	82512.1	8058.69	10.2389			559542	9.90584e-05
Q867A9	EDN2	Endothelin-2 OS=Bos taurus OX=9913 GN=EDN2 PE=2 SV=1	79026	0	0	0	0	0	0	0	0	322668	0	155930	0	0	13171	59824.8		4.54216		557624	9.87189e-05
Q3ZBQ0	SIRT5	NAD-dependent protein deacylase sirtuin-5, mitochondrial OS=Bos taurus OX=9913 GN=SIRT5 PE=2 SV=1	103406	0	0	0	0	0	0	0	0	0	0	450427	0	0	17234.3	56303.4		3.26693		553833	9.80477e-05
Q3SZ73	ABHD11	Protein ABHD11 OS=Bos taurus OX=9913 GN=ABHD11 PE=2 SV=1	0	0	0	0	0	122344	74054	0	249408	0	0	0	0	105608	20390.6	53633.9		2.63033		551414	9.76196e-05
P00415	MT-CO3	Cytochrome c oxidase subunit 3 OS=Bos taurus OX=9913 GN=MT-CO3 PE=1 SV=2	0	0	0	336519	0	121674	0	0	0	0	77635	0	0	0	76365.6	9704.38	7.86919			535828	9.48603e-05
Q576B8	MT-CO3	Cytochrome c oxidase subunit 3 OS=Bos indicus OX=9915 GN=MT-CO3 PE=3 SV=2	0	0	0	336519	0	121674	0	0	0	0	77635	0	0	0	76365.6	9704.38	7.86919		X	535828	9.48603e-05
Q3ZBG9	PLSCR2	Phospholipid scramblase 2 OS=Bos taurus OX=9913 GN=PLSCR2 PE=2 SV=1	0	0	535029	0	0	0	0	0	0	0	0	0	0	0	89171.5	0				535029	9.47188e-05
A5PKE4	TCEANC2	Transcription elongation factor A N-terminal and central domain-containing protein 2 OS=Bos taurus OX=9913 GN=TCEANC2 PE=2 SV=1	254020	442	276567	0	0	0	0	0	0	0	502	0	0	0	88504.9	62.75	1410.44			531532	9.40996e-05
Q5EAD8	LRRC51	Leucine-rich repeat-containing protein 51 OS=Bos taurus OX=9913 GN=LRRC51 PE=2 SV=1	36688	419748	73063.5	0	0	0	0	0	0	0	0	0	0	0	88250	0				529500	9.37399e-05
Q3T102	EIF3E	Eukaryotic translation initiation factor 3 subunit E OS=Bos taurus OX=9913 GN=EIF3E PE=2 SV=1	0	0	527208	0	0	0	0	0	0	0	0	0	0	0	87867.9	0				527208	9.33341e-05
Q05B89	NIF3L1	NIF3-like protein 1 OS=Bos taurus OX=9913 GN=NIF3L1 PE=2 SV=1	0	0	0	6338.5	477640	0	0	0	35185	0	0	0	0	0	80663.1	4398.12	18.3403			519164	9.191e-05
Q3SX44	DDAH2	N(G),N(G)-dimethylarginine dimethylaminohydrolase 2 OS=Bos taurus OX=9913 GN=DDAH2 PE=2 SV=1	132166	381020	0	0	0	0	0	0	0	0	0	0	0	0	85530.9	0				513186	9.08517e-05
Q0VC81	ADORA3	Adenosine receptor A3 OS=Bos taurus OX=9913 GN=ADORA3 PE=2 SV=1	211712	0	170098	0	118804	0	0	0	0	0	0	0	0	0	83435.6	0				500614	8.8626e-05
Q0VC89	ZDHHC20	Palmitoyltransferase ZDHHC20 OS=Bos taurus OX=9913 GN=ZDHHC20 PE=2 SV=1	133404	0	0	0	0	94590.5	0	0	0	0	0	265044	0	0	37999.2	33130.6	1.14695			493040	8.72852e-05
P79099	AQP2	Aquaporin-2 OS=Bos taurus OX=9913 GN=AQP2 PE=2 SV=2	0	0	0	384819	0	0	0	0	0	0	0	102951	0	0	64136.5	12868.9	4.98385			487770	8.63523e-05
Q2HJD1	LMAN2L	VIP36-like protein OS=Bos taurus OX=9913 GN=LMAN2L PE=2 SV=1	0	214766	0	0	0	0	0	267216	0	0	0	0	0	0	35794.3	33402.1	1.07162			481982	8.53277e-05
Q95142	PDE6D	Retinal rod rhodopsin-sensitive cGMP 3',5'-cyclic phosphodiesterase subunit delta OS=Bos taurus OX=9913 GN=PDE6D PE=1 SV=1	0	465825	0	0	0	0	0	0	0	0	0	0	0	0	77637.5	0				465825	8.24672e-05
Q9GMB8	SARS	Serine--tRNA ligase, cytoplasmic OS=Bos taurus OX=9913 GN=SARS PE=2 SV=3	0	281711	0	0	181498	0	0	0	0	0	0	0	0	0	77201.4	0				463208	8.2004e-05
Q2KJJ8	PLD3	Phospholipase D3 OS=Bos taurus OX=9913 GN=PLD3 PE=2 SV=1	215858	0	0	152028	0	0	0	0	0	0	90368	0	0	0	61314.2	11296	5.42796			458254	8.11268e-05
A4FUI1	CCDC58	Coiled-coil domain-containing protein 58 OS=Bos taurus OX=9913 GN=CCDC58 PE=2 SV=1	180071	0	206835	0	0	0	0	0	0	0	0	0	68814.5	0	64484.3	8601.81	7.4966			455720	8.06784e-05
P55918	MFAP4	Microfibril-associated glycoprotein 4 OS=Bos taurus OX=9913 GN=MFAP4 PE=1 SV=2	0	0	0	0	0	0	0	448403	0	0	0	0	0	0	0	56050.4				448403	7.93829e-05
Q32LJ4	TPRG1L	Tumor protein p63-regulated gene 1-like protein OS=Bos taurus OX=9913 GN=TPRG1L PE=2 SV=2	0	0	0	442672	0	0	0	0	0	0	0	0	0	0	73778.7	0				442672	7.83684e-05
Q9N0K1	CD47	Leukocyte surface antigen CD47 OS=Bos taurus OX=9913 GN=CD47 PE=2 SV=1	0	0	0	93604.5	251811	0	0	59350	0	0	0	0	0	36981	57569.2	12041.4	4.78095			441746	7.82045e-05
E1BM70	CCDC39	Coiled-coil domain-containing protein 39 OS=Bos taurus OX=9913 GN=CCDC39 PE=3 SV=1	0	0	0	135675	0	0	0	0	0	0	67332.5	237645	0	0	22612.5	38122.2		1.68589		440652	7.80108e-05
Q3SZC1	GRPEL1	GrpE protein homolog 1, mitochondrial OS=Bos taurus OX=9913 GN=GRPEL1 PE=1 SV=1	0	0	0	106426	0	0	188584	0	0	0	142006	0	0	0	17737.6	41323.6		2.32972		437014	7.73668e-05
P35541	SAA1	Serum amyloid A protein OS=Bos taurus OX=9913 GN=SAA1 PE=1 SV=2	0	0	0	0	0	0	0	403984	0	0	0	0	29163	0	0	54143.4				433147	7.66821e-05
Q09430	PFN2	Profilin-2 OS=Bos taurus OX=9913 GN=PFN2 PE=1 SV=2	0	0	433102	0	0	0	0	0	0	0	0	0	0	0	72183.6	0				433102	7.6674e-05
Q3SZV6	TIMM21	Mitochondrial import inner membrane translocase subunit Tim21 OS=Bos taurus OX=9913 GN=TIMM21 PE=2 SV=1	0	0	0	0	0	231713	0	0	0	0	200209	0	0	0	38618.8	25026.1	1.54314			431922	7.64652e-05
Q0VD22	STK33	Serine/threonine-protein kinase 33 OS=Bos taurus OX=9913 GN=STK33 PE=2 SV=1	0	0	431874	0	0	0	0	0	0	0	0	0	0	0	71978.9	0				431874	7.64566e-05
Q5E9T4	TPK1	Thiamin pyrophosphokinase 1 OS=Bos taurus OX=9913 GN=TPK1 PE=2 SV=1	55934	0	0	0	0	0	0	0	375837	0	0	0	0	0	9322.33	46979.6		5.03947		431771	7.64385e-05
Q2KIT5	CRELD2	Cysteine-rich with EGF-like domain protein 2 OS=Bos taurus OX=9913 GN=CRELD2 PE=2 SV=1	0	0	123690	301548	0	0	0	0	0	0	0	0	0	0	70872.8	0				425237	7.52818e-05
Q1JP75	DCXR	L-xylulose reductase OS=Bos taurus OX=9913 GN=DCXR PE=2 SV=1	0	0	299738	111608	0	0	0	8431	0	0	0	0	0	0	68557.7	1053.88	65.0529			419777	7.43151e-05
Q2NKR7	FAM162A	Protein FAM162A OS=Bos taurus OX=9913 GN=FAM162A PE=2 SV=1	0	0	0	0	0	240891	0	0	0	0	174756	0	0	0	40148.5	21844.6	1.83792			415648	7.35841e-05
A8QW39	FAM183A	Protein FAM183A OS=Bos taurus OX=9913 GN=FAM183A PE=2 SV=1	0	278482	0	0	35516	0	0	0	0	0	0	0	0	100156	52333.1	12519.5	4.18013			414154	7.33198e-05
P21327	INPP1	Inositol polyphosphate 1-phosphatase OS=Bos taurus OX=9913 GN=INPP1 PE=1 SV=2	0	411571	0	0	0	0	0	0	0	0	0	0	0	0	68595.2	0				411571	7.28624e-05
Q2HJH7	MEMO1	Protein MEMO1 OS=Bos taurus OX=9913 GN=MEMO1 PE=2 SV=1	0	0	355620	0	0	0	0	0	0	0	0	0	0	47955.5	59270.1	5994.44	9.88751			403576	7.1447e-05
Q1JP73		Queuosine salvage protein OS=Bos taurus OX=9913 PE=2 SV=1	0	134618	0	264549	0	0	0	0	0	0	0	0	0	0	66527.9	0				399168	7.06665e-05
P22027	ATP5S	ATP synthase subunit s, mitochondrial OS=Bos taurus OX=9913 GN=ATP5S PE=1 SV=2	96764	0	137482	0	299.5	0	29955	0	260.5	0	483	0	89367	31407.5	39091	18934.1	2.06458			386019	6.83388e-05
Q58DH2	PISD	Phosphatidylserine decarboxylase proenzyme, mitochondrial OS=Bos taurus OX=9913 GN=PISD PE=2 SV=1	0	0	192474	0	0	140674	0	0	0	0	50142.5	0	0	0	55524.8	6267.81	8.85873			383292	6.78559e-05
Q5BIP2	PDGFRL	Platelet-derived growth factor receptor-like protein OS=Bos taurus OX=9913 GN=PDGFRL PE=2 SV=1	0	0	0	0	221394	0	140054	0	0	0	0	0	0	15745.5	36899	19474.9	1.89469			377194	6.67764e-05
P00744	PROZ	Vitamin K-dependent protein Z OS=Bos taurus OX=9913 GN=PROZ PE=1 SV=1	0	0	376906	0	0	0	0	0	0	0	0	0	0	0	62817.6	0				376906	6.67254e-05
Q08DK4	SLC25A22	Mitochondrial glutamate carrier 1 OS=Bos taurus OX=9913 GN=SLC25A22 PE=2 SV=1	0	0	21693.5	169368	0	105496	447.5	0	0	0	64306.5	0	445	13569	49426.3	9846	5.01994			375326	6.64458e-05
O46382	ARFGEF1	Brefeldin A-inhibited guanine nucleotide-exchange protein 1 OS=Bos taurus OX=9913 GN=ARFGEF1 PE=1 SV=1	0	0	0	0	184460	0	0	190836	0	0	0	0	0	0	30743.3	23854.4	1.28879			375296	6.64404e-05
Q5E9A6	VPS25	Vacuolar protein-sorting-associated protein 25 OS=Bos taurus OX=9913 GN=VPS25 PE=2 SV=1	0	0	0	0	103536	93629	0	177310	0	0	0	0	0	0	32860.8	22163.7	1.48264			374474	6.6295e-05
Q9BEG5	EDA	Ectodysplasin-A OS=Bos taurus OX=9913 GN=EDA PE=3 SV=2	0	0	0	0	0	0	0	218726	0	146185	0	0	0	0	0	45613.9				364912	6.4602e-05
P00978	AMBP	Protein AMBP OS=Bos taurus OX=9913 GN=AMBP PE=1 SV=2	0	0	0	0	124726	0	0	221784	0	0	0	0	0	14403	20787.8	29523.3		1.42023		360913	6.38942e-05
A4IFA7	CBR4	Carbonyl reductase family member 4 OS=Bos taurus OX=9913 GN=CBR4 PE=2 SV=1	0	178470	0	0	0	0	0	0	160320	0	0	0	21403.5	0	29745	22715.4	1.30946			360194	6.37668e-05
Q29450	ADCY7	Adenylate cyclase type 7 OS=Bos taurus OX=9913 GN=ADCY7 PE=2 SV=1	0	0	359658	0	0	0	0	0	0	0	0	0	0	0	59942.9	0				359658	6.36719e-05
Q3T054	RAN	GTP-binding nuclear protein Ran OS=Bos taurus OX=9913 GN=RAN PE=2 SV=3	0	0	0	358406	0	0	0	0	0	0	0	0	0	0	59734.2	0				358406	6.34502e-05
Q28019	LTBP2	Latent-transforming growth factor beta-binding protein 2 OS=Bos taurus OX=9913 GN=LTBP2 PE=1 SV=2	0	0	0	0	0	0	0	0	357219	0	0	0	0	0	0	44652.4				357219	6.32402e-05
Q2T9Q3		UPF0686 protein C11orf1 homolog OS=Bos taurus OX=9913 PE=2 SV=1	0	0	0	0	0	0	0	0	0	0	356503	0	0	0	0	44562.9				356503	6.31134e-05
Q3SZU4	CDO1	Cysteine dioxygenase type 1 OS=Bos taurus OX=9913 GN=CDO1 PE=2 SV=1	0	0	0	286848	0	0	0	0	0	0	0	67489.5	0	0	47807.9	8436.19	5.667			354337	6.273e-05
P00429	COX6B1	Cytochrome c oxidase subunit 6B1 OS=Bos taurus OX=9913 GN=COX6B1 PE=1 SV=2	127677	217716	0	0	0	0	0	0	0	0	0	0	0	0	57565.4	0				345392	6.11465e-05
Q5EAE3	UBTD2	Ubiquitin domain-containing protein 2 OS=Bos taurus OX=9913 GN=UBTD2 PE=2 SV=1	266912	0	0	0	0	0	70575	0	0	0	0	0	0	0	44485.4	8821.88	5.04263			337488	5.9747e-05
A5D7N3	TMEM11	Transmembrane protein 11, mitochondrial OS=Bos taurus OX=9913 GN=TMEM11 PE=2 SV=1	0	0	0	333190	0	0	0	0	0	0	0	0	0	0	55531.7	0				333190	5.89862e-05
Q2KIK0	SUGT1	Protein SGT1 homolog OS=Bos taurus OX=9913 GN=SUGT1 PE=2 SV=1	0	331703	0	0	0	0	0	0	0	0	0	0	0	0	55283.8	0				331703	5.8723e-05
P81623	ERP29	Endoplasmic reticulum resident protein 29 OS=Bos taurus OX=9913 GN=ERP29 PE=1 SV=2	0	0	0	327541	0	0	0	0	0	0	0	0	0	0	54590.2	0				327541	5.79862e-05
P79134	ANXA6	Annexin A6 OS=Bos taurus OX=9913 GN=ANXA6 PE=1 SV=2	0	79139.5	219806	0	0	0	0	0	0	0	18123	0	0	0	49824.2	2265.38	21.9938			317068	5.61321e-05
Q28046	SCIN	Adseverin OS=Bos taurus OX=9913 GN=SCIN PE=1 SV=1	0	0	0	0	0	0	0	24940	0	0	288595	0	0	0	0	39191.9				313535	5.55066e-05
Q0II22	RNF126	E3 ubiquitin-protein ligase RNF126 OS=Bos taurus OX=9913 GN=RNF126 PE=2 SV=1	0	0	0	0	0	0	0	0	0	0	304094	0	0	0	0	38011.7				304094	5.38351e-05
Q2HJ23	MAP1LC3A	Microtubule-associated proteins 1A/1B light chain 3A OS=Bos taurus OX=9913 GN=MAP1LC3A PE=2 SV=1	0	0	302433	0	0	0	0	0	0	0	0	0	0	0	50405.5	0				302433	5.35412e-05
Q2TBR0	PCCB	Propionyl-CoA carboxylase beta chain, mitochondrial OS=Bos taurus OX=9913 GN=PCCB PE=2 SV=1	127764	43158.5	0	0	0	0	0	77576.5	0	0	0	0	0	49978	28487.2	15944.3	1.78667			298478	5.28409e-05
Q8SPP7	PGLYRP1	Peptidoglycan recognition protein 1 OS=Bos taurus OX=9913 GN=PGLYRP1 PE=1 SV=1	0	0	0	0	0	0	0	57945	26627	0	14912.5	0	61824	135945	0	37156.7				297254	5.26242e-05
Q32PA9	FKBP2	Peptidyl-prolyl cis-trans isomerase FKBP2 OS=Bos taurus OX=9913 GN=FKBP2 PE=2 SV=1	151114	0	0	0	0	0	0	0	0	0	0	0	111194	34203	25185.8	18174.7	1.38576			296512	5.24929e-05
Q3T0M7	RANBP1	Ran-specific GTPase-activating protein OS=Bos taurus OX=9913 GN=RANBP1 PE=2 SV=1	0	0	0	296472	0	0	0	0	0	0	0	0	0	0	49412	0				296472	5.24859e-05
O46375	TTR	Transthyretin OS=Bos taurus OX=9913 GN=TTR PE=1 SV=1	0	0	0	295582	0	0	0	0	0	0	0	0	0	0	49263.8	0				295582	5.23284e-05
Q8WMV3	CXADR	Coxsackievirus and adenovirus receptor homolog OS=Bos taurus OX=9913 GN=CXADR PE=2 SV=1	0	0	63690	170952	36931.5	0	0	0	0	0	0	23128	0	0	45262.3	2891	15.6563			294702	5.21725e-05
A7MB62	ACTR2	Actin-related protein 2 OS=Bos taurus OX=9913 GN=ACTR2 PE=1 SV=1	0	294656	0	0	0	0	0	0	0	0	0	0	0	0	49109.3	0				294656	5.21644e-05
Q3MHY6	NUBP2	Cytosolic Fe-S cluster assembly factor NUBP2 OS=Bos taurus OX=9913 GN=NUBP2 PE=2 SV=1	0	0	0	0	255124	0	0	0	0	0	0	36434.5	0	0	42520.6	4554.31	9.33633			291558	5.16159e-05
Q2T9S7	FBXO7	F-box only protein 7 OS=Bos taurus OX=9913 GN=FBXO7 PE=2 SV=1	0	0	0	290842	0	0	0	0	0	0	0	0	0	0	48473.8	0				290842	5.14892e-05
P21214	TGFB2	Transforming growth factor beta-2 proprotein OS=Bos taurus OX=9913 GN=TGFB2 PE=1 SV=3	0	0	0	0	0	0	0	289668	0	0	0	0	0	0	0	36208.4				289668	5.12812e-05
P42026	NDUFS7	NADH dehydrogenase [ubiquinone] iron-sulfur protein 7, mitochondrial OS=Bos taurus OX=9913 GN=NDUFS7 PE=1 SV=1	59186.5	0	0	0	0	0	74349	0	0	0	71096	0	79611	0	9864.42	28132		2.85187		284242	5.03208e-05
Q32KS0	TBCE	Tubulin-specific chaperone E OS=Bos taurus OX=9913 GN=TBCE PE=2 SV=1	0	111386	0	0	0	31159.5	0	0	94690	0	46981.5	0	0	0	23757.7	17708.9	1.34156			284218	5.03164e-05
Q3SYT6	CLGN	Calmegin OS=Bos taurus OX=9913 GN=CLGN PE=2 SV=1	283697	0	0	0	0	0	0	0	0	0	0	0	0	0	47282.8	0				283697	5.02242e-05
Q5E9T1	GDPGP1	GDP-D-glucose phosphorylase 1 OS=Bos taurus OX=9913 GN=GDPGP1 PE=2 SV=1	0	0	0	0	35833.5	0	0	0	0	0	0	0	0	246976	5972.25	30872		5.16924		282810	5.00671e-05
Q3T138	BOLA1	BolA-like protein 1 OS=Bos taurus OX=9913 GN=BOLA1 PE=2 SV=1	280962	0	0	0	0	0	0	0	0	0	0	0	0	0	46826.9	0				280962	4.974e-05
P46168	DEFB10	Beta-defensin 10 OS=Bos taurus OX=9913 GN=DEFB10 PE=1 SV=3	0	0	278711	0	0	0	0	0	0	0	0	0	0	0	46451.8	0				278711	4.93415e-05
Q2HJI2	NDUFAF3	NADH dehydrogenase [ubiquinone] 1 alpha subcomplex assembly factor 3 OS=Bos taurus OX=9913 GN=NDUFAF3 PE=2 SV=1	0	0	277587	0	0	0	0	0	0	0	0	0	0	0	46264.5	0				277587	4.91426e-05
P29702	FNTA	Protein farnesyltransferase/geranylgeranyltransferase type-1 subunit alpha OS=Bos taurus OX=9913 GN=FNTA PE=2 SV=2	0	170598	0	0	0	0	0	102450	0	0	0	0	0	0	28433.1	12806.3	2.22024			273049	4.83392e-05
Q0IIF7	USP14	Ubiquitin carboxyl-terminal hydrolase 14 OS=Bos taurus OX=9913 GN=USP14 PE=2 SV=3	1742.5	0	0	0	0	63895.5	0	0	0	0	205565	0	0	0	10939.7	25695.6		2.34885		271203	4.80124e-05
Q0VCN1	NMRAL1	NmrA-like family domain-containing protein 1 OS=Bos taurus OX=9913 GN=NMRAL1 PE=2 SV=1	0	0	0	271119	0	0	0	0	0	0	0	0	0	0	45186.5	0				271119	4.79975e-05
Q5E988	RPS5	40S ribosomal protein S5 OS=Bos taurus OX=9913 GN=RPS5 PE=2 SV=3	159719	107665	0	0	0	0	0	0	0	0	0	0	0	0	44564	0				267384	4.73363e-05
A7MB76	TRAPPC13	Trafficking protein particle complex subunit 13 OS=Bos taurus OX=9913 GN=TRAPPC13 PE=2 SV=1	0	0	0	0	171797	0	0	0	0	0	0	0	0	93275	28632.8	11659.4	2.45578			265072	4.6927e-05
Q2NKS2	COX16	Cytochrome c oxidase assembly protein COX16 homolog, mitochondrial OS=Bos taurus OX=9913 GN=COX16 PE=3 SV=1	0	0	0	0	0	0	0	0	261084	0	0	0	0	0	0	32635.4				261084	4.62209e-05
Q5E9N5	CLPB	Caseinolytic peptidase B protein homolog OS=Bos taurus OX=9913 GN=CLPB PE=2 SV=1	0	102975	21598	0	56003.5	0	0	0	0	0	22304.5	0	0	55942.5	30096.1	9780.88	3.07703			258824	4.58208e-05
P00732	CPB1	Carboxypeptidase B OS=Bos taurus OX=9913 GN=CPB1 PE=1 SV=2	252766	0	0	0	0	0	0	0	0	0	0	0	0	0	42127.7	0				252766	4.47484e-05
P22292	SLC25A11	Mitochondrial 2-oxoglutarate/malate carrier protein OS=Bos taurus OX=9913 GN=SLC25A11 PE=1 SV=3	87592	0	0	0	0	163646	0	0	0	0	0	0	0	0	41873.1	0				251238	4.4478e-05
Q2KIS1	RENBP	N-acylglucosamine 2-epimerase OS=Bos taurus OX=9913 GN=RENBP PE=2 SV=2	16423	34181.5	0	0	174848	24907	0	0	0	0	0	0	0	0	41726.6	0				250360	4.43223e-05
O46606	DDHD1	Phospholipase DDHD1 OS=Bos taurus OX=9913 GN=DDHD1 PE=1 SV=1	0	126317	0	0	0	0	0	0	117044	0	0	0	0	0	21052.8	14630.4	1.43897			243360	4.30833e-05
Q5E9E7	GLT8D1	Glycosyltransferase 8 domain-containing protein 1 OS=Bos taurus OX=9913 GN=GLT8D1 PE=2 SV=1	0	116670	0	0	0	0	0	0	0	125510	0	0	0	0	19445.1	15688.7	1.23943			242180	4.28743e-05
Q28056	ASPH	Aspartyl/asparaginyl beta-hydroxylase OS=Bos taurus OX=9913 GN=ASPH PE=1 SV=1	0	0	46	0	168	0	0	0	0	0	0	198586	40257.5	329.5	35.6667	29896.6		838.223		239387	4.23798e-05
Q02379	NDUFS5	NADH dehydrogenase [ubiquinone] iron-sulfur protein 5 OS=Bos taurus OX=9913 GN=NDUFS5 PE=1 SV=2	58198.5	0	0	0	0	0	0	0	0	0	180900	0	0	0	9699.75	22612.6		2.33125		239099	4.23288e-05
P37980	PPA1	Inorganic pyrophosphatase OS=Bos taurus OX=9913 GN=PPA1 PE=1 SV=2	99284.5	137440	0	0	0	0	0	0	0	0	0	0	0	0	39454.2	0				236725	4.19086e-05
Q9GL65	TLR4	Toll-like receptor 4 OS=Bos taurus OX=9913 GN=TLR4 PE=1 SV=2	0	0	0	174906	0	0	61544.5	0	0	0	0	0	0	0	29151.1	7693.06	3.78927			236451	4.18601e-05
A1L5A6	ADRM1	Proteasomal ubiquitin receptor ADRM1 OS=Bos taurus OX=9913 GN=ADRM1 PE=2 SV=1	109832	0	0	0	0	0	0	0	0	0	118986	0	0	0	18305.3	14873.2	1.23076			228818	4.05088e-05
Q0P561	SNTN	Sentan OS=Bos taurus OX=9913 GN=SNTN PE=2 SV=1	0	0	0	0	225610	0	0	0	0	0	0	0	0	0	37601.7	0				225610	3.99408e-05
Q02365	NDUFB3	NADH dehydrogenase [ubiquinone] 1 beta subcomplex subunit 3 OS=Bos taurus OX=9913 GN=NDUFB3 PE=1 SV=2	0	0	0	224104	0	0	0	0	0	0	0	0	0	0	37350.7	0				224104	3.96742e-05
Q8SPJ1	JUP	Junction plakoglobin OS=Bos taurus OX=9913 GN=JUP PE=2 SV=1	0	0	0	221300	0	0	0	0	0	0	0	0	0	0	36883.3	0				221300	3.91778e-05
Q0VCX5	ETF1	Eukaryotic peptide chain release factor subunit 1 OS=Bos taurus OX=9913 GN=ETF1 PE=2 SV=3	71119.5	0	130404	0	0	0	0	0	0	0	0	0	0	18559.5	33587.3	2319.94	14.4777			220084	3.89624e-05
Q0V7M0	KPNA6	Importin subunit alpha-7 OS=Bos taurus OX=9913 GN=KPNA6 PE=2 SV=1	112558	0	0	103546	0	0	343.5	0	0	0	0	418.5	0	0	36017.3	95.25	378.135			216866	3.83928e-05
Q17QF9	CBLN3	Cerebellin-3 OS=Bos taurus OX=9913 GN=CBLN3 PE=2 SV=1	0	0	0	0	0	0	24237.5	0	0	191354	0	0	0	0	0	26948.9				215592	3.81672e-05
Q5E983	EEF1B	Elongation factor 1-beta OS=Bos taurus OX=9913 GN=EEF1B PE=2 SV=3	0	0	0	214272	0	0	0	0	0	0	0	0	0	0	35712.1	0				214272	3.79337e-05
A2VE00	CCDC126	Coiled-coil domain-containing protein 126 OS=Bos taurus OX=9913 GN=CCDC126 PE=2 SV=1	22133	134386	0	897.5	0	5051.5	44220	610.5	370	0	5125.5	0	0	181.5	27077.9	6313.44	4.28893			212975	3.7704e-05
Q3SYV9	ADPRHL2	Poly(ADP-ribose) glycohydrolase ARH3 OS=Bos taurus OX=9913 GN=ADPRHL2 PE=2 SV=1	0	0	0	211739	0	0	0	0	0	0	0	0	0	0	35289.8	0				211739	3.74852e-05
P02672	FGA	Fibrinogen alpha chain OS=Bos taurus OX=9913 GN=FGA PE=1 SV=5	0	0	0	0	0	0	0	210973	0	0	0	0	0	0	0	26371.6				210973	3.73496e-05
Q0V8C2	EXOC3	Exocyst complex component 3 OS=Bos taurus OX=9913 GN=EXOC3 PE=2 SV=1	0	210099	0	0	0	0	0	0	0	0	0	0	0	0	35016.5	0				210099	3.71948e-05
Q3T0R4	DHRS7B	Dehydrogenase/reductase SDR family member 7B OS=Bos taurus OX=9913 GN=DHRS7B PE=2 SV=1	0	0	0	0	0	0	0	0	0	0	0	0	208466	0	0	26058.3				208466	3.69058e-05
Q5EAD6	RPL15	60S ribosomal protein L15 OS=Bos taurus OX=9913 GN=RPL15 PE=2 SV=3	0	0	0	0	0	0	0	0	0	0	0	0	203690	0	0	25461.2				203690	3.60601e-05
P18203	FKBP1A	Peptidyl-prolyl cis-trans isomerase FKBP1A OS=Bos taurus OX=9913 GN=FKBP1A PE=1 SV=2	0	0	0	0	0	0	200780	0	0	0	0	0	0	0	0	25097.4				200780	3.5545e-05
Q3ZBU9	UBXN4	UBX domain-containing protein 4 OS=Bos taurus OX=9913 GN=UBXN4 PE=2 SV=2	0	0	0	0	0	0	0	0	0	0	101564	0	0	95470	0	24629.2				197034	3.48819e-05
P19035	APOC3	Apolipoprotein C-III OS=Bos taurus OX=9913 GN=APOC3 PE=1 SV=2	0	0	0	0	0	0	0	194140	0	0	0	0	0	0	0	24267.6				194140	3.43696e-05
P12799	FGG	Fibrinogen gamma-B chain OS=Bos taurus OX=9913 GN=FGG PE=1 SV=1	0	0	192694	0	0	0	0	0	0	0	0	0	0	0	32115.7	0				192694	3.41135e-05
Q32KX1	ARRDC5	Arrestin domain-containing protein 5 OS=Bos taurus OX=9913 GN=ARRDC5 PE=2 SV=2	0	0	0	174554	0	0	0	0	0	0	0	17431.5	0	0	29092.3	2178.94	13.3516			191986	3.39881e-05
P61420	ATP6V0D1	V-type proton ATPase subunit d 1 OS=Bos taurus OX=9913 GN=ATP6V0D1 PE=1 SV=1	0	191047	0	0	0	0	0	0	0	0	0	0	0	0	31841.2	0				191047	3.3822e-05
Q2NL13	TRAPPC5	Trafficking protein particle complex subunit 5 OS=Bos taurus OX=9913 GN=TRAPPC5 PE=2 SV=1	132400	0	0	0	0	0	0	0	0	0	0	0	0	57373.5	22066.6	7171.69	3.0769			189773	3.35964e-05
Q3SYZ4	DARS	Aspartate--tRNA ligase, cytoplasmic OS=Bos taurus OX=9913 GN=DARS PE=2 SV=1	0	0	0	0	0	0	0	0	0	0	46749	0	76284.5	66044.5	0	23634.8				189078	3.34734e-05
P28782	S100A8	Protein S100-A8 OS=Bos taurus OX=9913 GN=S100A8 PE=1 SV=2	135614	0	0	0	0	0	0	0	53176	0	0	0	0	0	22602.3	6647	3.40038			188790	3.34224e-05
Q02378	NDUFB1	NADH dehydrogenase [ubiquinone] 1 beta subcomplex subunit 1 OS=Bos taurus OX=9913 GN=NDUFB1 PE=1 SV=1	0	150602	0	0	0	0	0	0	0	0	0	0	0	37296	25100.2	4662	5.38401			187898	3.32644e-05
Q0VCR7	MTHFD1L	Monofunctional C1-tetrahydrofolate synthase, mitochondrial OS=Bos taurus OX=9913 GN=MTHFD1L PE=2 SV=2	0	0	0	0	0	0	0	0	0	0	185956	0	0	0	0	23244.5				185956	3.29207e-05
Q0VCM4	PYGL	Glycogen phosphorylase, liver form OS=Bos taurus OX=9913 GN=PYGL PE=2 SV=1	123039	0	13124	0	0	0	0	0	0	0	0	0	0	49613.5	22693.8	6201.69	3.6593			185776	3.28889e-05
Q58CW5	SERINC2	Serine incorporator 2 OS=Bos taurus OX=9913 GN=SERINC2 PE=2 SV=1	0	0	0	0	0	0	0	0	0	0	0	183369	0	0	0	22921.1				183369	3.24627e-05
Q29437		Primary amine oxidase, liver isozyme OS=Bos taurus OX=9913 PE=1 SV=1	0	0	0	0	182874	0	0	0	0	0	0	0	0	0	30479	0				182874	3.23751e-05
Q2T9M4	DRC7	Dynein regulatory complex subunit 7 OS=Bos taurus OX=9913 GN=DRC7 PE=2 SV=1	0	0	168344	14327.5	0	0	0	0	0	0	0	0	0	0	30445.2	0				182671	3.23391e-05
Q3T148	EIF3M	Eukaryotic translation initiation factor 3 subunit M OS=Bos taurus OX=9913 GN=EIF3M PE=2 SV=2	0	0	84720	96449.5	0	0	0	0	0	0	0	0	0	0	30194.9	0				181170	3.20733e-05
Q2YDI3	YPEL2	Protein yippee-like 2 OS=Bos taurus OX=9913 GN=YPEL2 PE=3 SV=1	0	0	0	0	0	0	0	0	0	0	63987	0	115593	0	0	22447.5				179580	3.17919e-05
A3KN22	UBE2M	NEDD8-conjugating enzyme Ubc12 OS=Bos taurus OX=9913 GN=UBE2M PE=2 SV=1	0	0	0	0	0	0	50072.5	0	127252	0	0	0	0	0	0	22165.6				177324	3.13926e-05
Q29RL0	TBC1D31	TBC1 domain family member 31 OS=Bos taurus OX=9913 GN=TBC1D31 PE=2 SV=1	0	0	0	0	0	170274	0	0	0	0	0	0	0	0	28379.1	0				170274	3.01445e-05
A4FV68	PPP2R5E	Serine/threonine-protein phosphatase 2A 56 kDa regulatory subunit epsilon isoform OS=Bos taurus OX=9913 GN=PPP2R5E PE=1 SV=1	0	0	0	99488.5	0	0	0	19113	50304.5	0	0	0	0	0	16581.4	8677.19	1.91092			168906	2.99022e-05
F6QV99	ATAD1	ATPase family AAA domain-containing protein 1 OS=Bos taurus OX=9913 GN=ATAD1 PE=2 SV=2	0	0	0	0	0	50433.5	0	17115	0	0	57916	0	41881	0	8405.58	14614		1.73861		167346	2.9626e-05
Q29RK2	PC	Pyruvate carboxylase, mitochondrial OS=Bos taurus OX=9913 GN=PC PE=2 SV=2	0	0	0	0	0	0	0	0	0	0	123130	0	43614	0	0	20842.9				166744	2.95194e-05
Q29RU4	C6	Complement component C6 OS=Bos taurus OX=9913 GN=C6 PE=2 SV=1	0	0	0	0	0	0	0	162620	0	0	0	0	0	0	0	20327.6				162620	2.87895e-05
P00366	GLUD1	Glutamate dehydrogenase 1, mitochondrial OS=Bos taurus OX=9913 GN=GLUD1 PE=1 SV=2	0	0	0	0	96684.5	0	0	0	0	0	0	0	0	60901.5	16114.1	7612.69	2.11674			157586	2.78982e-05
Q4U5R3	PSME1	Proteasome activator complex subunit 1 OS=Bos taurus OX=9913 GN=PSME1 PE=1 SV=1	58636.5	75839.5	0	0	0	0	0	0	0	0	0	0	0	21766	22412.7	2720.75	8.23768			156242	2.76603e-05
Q148G7	DCTN6	Dynactin subunit 6 OS=Bos taurus OX=9913 GN=DCTN6 PE=2 SV=1	155588	0	0	0	0	0	0	0	0	0	0	0	0	0	25931.3	0				155588	2.75445e-05
Q5E9D3	CHCHD3	MICOS complex subunit MIC19 OS=Bos taurus OX=9913 GN=CHCHD3 PE=2 SV=1	0	143078	0	12308	0	0	0	0	0	0	0	0	0	0	25897.6	0				155386	2.75086e-05
Q17QI1	TRAPPC1	Trafficking protein particle complex subunit 1 OS=Bos taurus OX=9913 GN=TRAPPC1 PE=2 SV=1	0	0	0	155010	0	0	0	0	0	0	0	0	0	0	25835.1	0				155010	2.74423e-05
A6H7I5	DNM2	Dynamin-2 OS=Bos taurus OX=9913 GN=DNM2 PE=2 SV=1	72451.5	81953	0	0	0	0	0	0	0	0	0	0	0	0	25734.1	0				154404	2.7335e-05
Q32P96	SPATA45	Spermatogenesis-associated protein 45 OS=Bos taurus OX=9913 GN=SPATA45 PE=3 SV=1	71057	0	58982	0	0	0	0	0	0	0	0	0	0	23092.5	21673.2	2886.56	7.5083			153132	2.71096e-05
Q2HJH3		Ester hydrolase C11orf54 homolog OS=Bos taurus OX=9913 PE=2 SV=1	0	151638	0	0	0	0	0	0	0	0	0	0	0	0	25273.1	0				151638	2.68453e-05
Q0P5F3	LIN7C	Protein lin-7 homolog C OS=Bos taurus OX=9913 GN=LIN7C PE=2 SV=1	0	0	0	88443.5	31406	0	0	0	0	0	30325	0	0	0	19974.9	3790.62	5.26956			150174	2.65861e-05
Q32LM6	LIN7A	Protein lin-7 homolog A OS=Bos taurus OX=9913 GN=LIN7A PE=2 SV=1	0	0	0	88443.5	31406	0	0	0	0	0	30325	0	0	0	19974.9	3790.62	5.26956			150174	2.65861e-05
Q05B66	OPA3	Optic atrophy 3 protein homolog OS=Bos taurus OX=9913 GN=OPA3 PE=2 SV=1	0	0	0	0	0	149654	0	0	0	0	0	0	0	0	24942.3	0				149654	2.6494e-05
Q32P99	UBE2B	Ubiquitin-conjugating enzyme E2 B OS=Bos taurus OX=9913 GN=UBE2B PE=2 SV=1	0	0	0	0	0	146872	0	0	0	0	0	0	0	0	24478.6	0				146872	2.60014e-05
F1MIW6	FAM243	Protein FAM243 OS=Bos taurus OX=9913 GN=FAM243 PE=2 SV=1	0	0	0	146705	0	0	0	0	0	0	0	0	0	0	24450.8	0				146705	2.59719e-05
Q2NL31	MRI1	Methylthioribose-1-phosphate isomerase OS=Bos taurus OX=9913 GN=MRI1 PE=2 SV=1	0	0	0	0	0	0	0	0	0	0	145246	0	0	0	0	18155.7				145246	2.57135e-05
Q29466	ATP6V0A1	V-type proton ATPase 116 kDa subunit a isoform 1 OS=Bos taurus OX=9913 GN=ATP6V0A1 PE=2 SV=1	16205	0	0	128664	0	0	0	0	0	0	0	0	0	0	24144.8	0				144869	2.56469e-05
Q0VCH8	TMEM65	Transmembrane protein 65 OS=Bos taurus OX=9913 GN=TMEM65 PE=2 SV=1	0	0	0	143512	0	0	0	0	0	0	0	0	0	0	23918.8	0				143512	2.54067e-05
Q9TU03	ARHGDIB	Rho GDP-dissociation inhibitor 2 OS=Bos taurus OX=9913 GN=ARHGDIB PE=2 SV=3	140808	0	0	0	0	0	0	0	0	0	0	0	0	0	23468.1	0				140808	2.4928e-05
Q32LN3	PDCL2	Phosducin-like protein 2 OS=Bos taurus OX=9913 GN=PDCL2 PE=2 SV=1	0	0	0	139750	0	0	0	0	0	0	0	0	0	0	23291.7	0				139750	2.47406e-05
Q2YDJ9	GMPPB	Mannose-1-phosphate guanyltransferase beta OS=Bos taurus OX=9913 GN=GMPPB PE=2 SV=1	0	0	45759	90358.5	0	0	0	0	0	0	0	0	0	0	22686.2	0				136118	2.40975e-05
Q32LM4	FBXO39	F-box only protein 39 OS=Bos taurus OX=9913 GN=FBXO39 PE=2 SV=1	0	0	0	0	0	0	0	0	0	0	59175.5	0	76769.5	0	0	16993.1				135945	2.4067e-05
Q148F8	HSPB6	Heat shock protein beta-6 OS=Bos taurus OX=9913 GN=HSPB6 PE=2 SV=1	0	0	0	0	0	0	0	0	0	0	0	0	135229	0	0	16903.6				135229	2.39402e-05
Q27970	CAPN1	Calpain-1 catalytic subunit OS=Bos taurus OX=9913 GN=CAPN1 PE=1 SV=3	0	0	0	0	114418	0	0	0	0	0	0	19562.5	0	0	19069.8	2445.31	7.79849			133981	2.37193e-05
P15691	VEGFA	Vascular endothelial growth factor A OS=Bos taurus OX=9913 GN=VEGFA PE=1 SV=1	0	0	0	0	0	0	0	0	0	127956	0	0	0	0	0	15994.6				127956	2.26528e-05
O77783	EXT2	Exostosin-2 OS=Bos taurus OX=9913 GN=EXT2 PE=1 SV=1	0	0	0	0	0	0	0	0	0	127110	0	0	0	0	0	15888.8				127110	2.25029e-05
Q2T9T9	FBXW9	F-box/WD repeat-containing protein 9 OS=Bos taurus OX=9913 GN=FBXW9 PE=2 SV=1	0	0	0	0	0	0	0	0	64931	0	54310	0	0	0	0	14905.1				119241	2.11098e-05
Q3SZP7	VIL1	Villin-1 OS=Bos taurus OX=9913 GN=VIL1 PE=2 SV=3	114574	0	0	0	0	0	0	0	0	0	0	0	0	0	19095.6	0				114574	2.02835e-05
Q58DQ3	RPL6	60S ribosomal protein L6 OS=Bos taurus OX=9913 GN=RPL6 PE=2 SV=3	44838.5	0	0	0	0	0	0	0	0	0	69016	0	0	0	7473.08	8627		1.15441		113854	2.01562e-05
Q29RU8	CASC1	Protein CASC1 OS=Bos taurus OX=9913 GN=CASC1 PE=2 SV=1	0	0	0	112828	0	0	0	0	0	0	0	0	0	0	18804.7	0				112828	1.99745e-05
Q17QN8		UPF0454 protein C12orf49 homolog OS=Bos taurus OX=9913 PE=2 SV=1	0	0	0	0	0	0	0	0	0	0	0	111626	0	0	0	13953.3				111626	1.97618e-05
A7YWM1	GGT6	Glutathione hydrolase 6 OS=Bos taurus OX=9913 GN=GGT6 PE=2 SV=1	0	0	0	0	0	0	0	108842	0	0	0	0	0	0	0	13605.2				108842	1.92688e-05
Q9GLR1	PCSK1	Neuroendocrine convertase 1 OS=Bos taurus OX=9913 GN=PCSK1 PE=2 SV=1	4834.5	8277	5142.5	0	1176.5	1306	1716	0	889	1696.5	78688	952.5	2297.5	986.5	3456.08	10903.2		3.1548		107962	1.91131e-05
O97680	TXN	Thioredoxin OS=Bos taurus OX=9913 GN=TXN PE=3 SV=3	0	0	106777	0	0	0	0	0	0	0	0	0	0	0	17796.2	0				106777	1.89032e-05
P00974		Pancreatic trypsin inhibitor OS=Bos taurus OX=9913 PE=1 SV=2	0	0	0	103604	0	0	0	0	0	0	0	0	0	0	17267.2	0				103604	1.83414e-05
Q0V8L6	PLD2	Phospholipase D2 OS=Bos taurus OX=9913 GN=PLD2 PE=2 SV=1	0	0	0	103585	0	0	0	0	0	0	0	0	0	0	17264.2	0				103585	1.83382e-05
Q05716	IGFBP4	Insulin-like growth factor-binding protein 4 OS=Bos taurus OX=9913 GN=IGFBP4 PE=2 SV=1	0	0	0	0	0	0	0	103474	0	0	0	0	0	0	0	12934.2				103474	1.83184e-05
Q17QE5	CIB1	Calcium and integrin-binding protein 1 OS=Bos taurus OX=9913 GN=CIB1 PE=2 SV=1	0	0	0	0	103180	0	0	0	0	0	0	0	0	0	17196.6	0				103180	1.82664e-05
A6H767	NAP1L1	Nucleosome assembly protein 1-like 1 OS=Bos taurus OX=9913 GN=NAP1L1 PE=2 SV=1	0	0	22349	0	37540.5	42235.5	0	0	0	0	0	0	0	0	17020.8	0				102125	1.80797e-05
Q2T9S6	RHCG	Ammonium transporter Rh type C OS=Bos taurus OX=9913 GN=RHCG PE=2 SV=2	0	0	16379.5	0	0	26544	0	550.5	57802	0	0	0	0	0	7153.92	7294.06		1.01959		101276	1.79294e-05
Q3ZBN8	DNAJC19	Mitochondrial import inner membrane translocase subunit TIM14 OS=Bos taurus OX=9913 GN=DNAJC19 PE=3 SV=3	0	0	0	0	0	0	0	0	0	0	0	0	101256	0	0	12657.1				101256	1.79259e-05
E1BBG2	MICALL1	MICAL-like protein 1 OS=Bos taurus OX=9913 GN=MICALL1 PE=1 SV=2	0	100609	0	0	0	0	0	0	0	0	0	0	0	0	16768.2	0				100609	1.78113e-05
Q17QU6	FYTTD1	UAP56-interacting factor OS=Bos taurus OX=9913 GN=FYTTD1 PE=2 SV=1	20388.5	0	20851.5	0	0	0	21503	0	0	26803	3487	0	0	0	6873.33	6474.12	1.06166			93033	1.64701e-05
P07552	UQCR11	Cytochrome b-c1 complex subunit 10 OS=Bos taurus OX=9913 GN=UQCR11 PE=1 SV=2	0	0	0	0	92927.5	0	0	0	0	0	0	0	0	0	15487.9	0				92927.5	1.64514e-05
P52556	BLVRB	Flavin reductase (NADPH) OS=Bos taurus OX=9913 GN=BLVRB PE=1 SV=2	0	0	0	0	91898.5	0	0	0	0	0	0	0	0	0	15316.4	0				91898.5	1.62692e-05
A6H7E1	MARS2	Methionine--tRNA ligase, mitochondrial OS=Bos taurus OX=9913 GN=MARS2 PE=2 SV=1	0	0	0	0	0	58189	0	0	0	0	0	0	0	31511	9698.17	3938.88	2.46217			89700	1.588e-05
Q08E24	SARAF	Store-operated calcium entry-associated regulatory factor OS=Bos taurus OX=9913 GN=SARAF PE=2 SV=1	0	0	0	0	0	0	0	0	0	0	0	0	0	88790	0	11098.8				88790	1.57189e-05
Q95140	RPLP0	60S acidic ribosomal protein P0 OS=Bos taurus OX=9913 GN=RPLP0 PE=2 SV=3	0	87573	0	0	0	0	0	0	0	0	0	0	0	0	14595.5	0				87573	1.55035e-05
Q17QG2	NUDC	Nuclear migration protein nudC OS=Bos taurus OX=9913 GN=NUDC PE=2 SV=1	0	0	0	0	78980.5	0	0	0	0	0	0	0	0	7016.5	13163.4	877.062	15.0085			85997	1.52245e-05
Q2KIT4	DNAJB4	DnaJ homolog subfamily B member 4 OS=Bos taurus OX=9913 GN=DNAJB4 PE=2 SV=1	0	0	0	0	0	0	0	0	0	0	0	0	0	85959	0	10744.9				85959	1.52177e-05
Q59A32	GART	Trifunctional purine biosynthetic protein adenosine-3 OS=Bos taurus OX=9913 GN=GART PE=2 SV=1	0	0	0	0	0	0	33574	0	0	0	0	0	51907.5	0	0	10685.2				85481.5	1.51332e-05
Q2TBQ8	PGLS	6-phosphogluconolactonase OS=Bos taurus OX=9913 GN=PGLS PE=2 SV=1	0	83913	0	0	0	0	0	0	0	0	0	0	0	0	13985.5	0				83913	1.48555e-05
Q2HJH9	PDCD5	Programmed cell death protein 5 OS=Bos taurus OX=9913 GN=PDCD5 PE=2 SV=3	0	83389.5	0	0	0	0	0	0	0	0	0	0	0	0	13898.2	0				83389.5	1.47628e-05
Q56JY0	HIKESHI	Protein Hikeshi OS=Bos taurus OX=9913 GN=HIKESHI PE=2 SV=1	0	80763.5	0	0	0	0	0	0	0	0	0	0	0	0	13460.6	0				80763.5	1.4298e-05
Q3T035	ARPC3	Actin-related protein 2/3 complex subunit 3 OS=Bos taurus OX=9913 GN=ARPC3 PE=1 SV=3	0	0	0	0	0	0	80258.5	0	0	0	0	0	0	0	0	10032.3				80258.5	1.42085e-05
P46282	IL12B	Interleukin-12 subunit beta OS=Bos taurus OX=9913 GN=IL12B PE=2 SV=1	0	79557.5	0	0	0	0	0	0	0	0	0	0	0	0	13259.6	0				79557.5	1.40844e-05
Q0VCG0	LYRM4	LYR motif-containing protein 4 OS=Bos taurus OX=9913 GN=LYRM4 PE=3 SV=1	0	76811	0	0	0	0	0	0	0	0	0	0	0	0	12801.8	0				76811	1.35982e-05
P56966	GGPS1	Geranylgeranyl pyrophosphate synthase OS=Bos taurus OX=9913 GN=GGPS1 PE=1 SV=2	76543.5	0	0	0	0	0	0	0	0	0	0	0	0	0	12757.2	0				76543.5	1.35509e-05
Q5EA20	HPD	4-hydroxyphenylpyruvate dioxygenase OS=Bos taurus OX=9913 GN=HPD PE=2 SV=3	0	0	0	0	0	0	76107.5	0	0	0	0	0	0	0	0	9513.44				76107.5	1.34737e-05
Q0P5G4	KYAT3	Kynurenine--oxoglutarate transaminase 3 OS=Bos taurus OX=9913 GN=KYAT3 PE=2 SV=1	0	0	0	0	0	0	74715.5	0	0	0	0	0	0	0	0	9339.44				74715.5	1.32272e-05
O18756	GLCE	D-glucuronyl C5-epimerase OS=Bos taurus OX=9913 GN=GLCE PE=1 SV=2	0	0	0	0	0	0	0	0	0	23213.5	0	50721.5	0	0	0	9241.88	0			73935	1.30891e-05
Q32L78	TRAPPC6B	Trafficking protein particle complex subunit 6B OS=Bos taurus OX=9913 GN=TRAPPC6B PE=2 SV=1	0	0	0	73693.5	0	0	0	0	0	0	0	0	0	0	12282.2	0				73693.5	1.30463e-05
Q2HJ19	ABHD17A	Alpha/beta hydrolase domain-containing protein 17A OS=Bos taurus OX=9913 GN=ABHD17A PE=2 SV=1	13472	0	0	0	0	0	0	0	0	0	58888	0	0	0	2245.33	7361		3.27836		72360	1.28102e-05
Q0VCM5	ITIH1	Inter-alpha-trypsin inhibitor heavy chain H1 OS=Bos taurus OX=9913 GN=ITIH1 PE=1 SV=1	0	0	0	0	0	0	0	0	68719	0	0	0	0	0	0	8589.88				68719	1.21657e-05
Q29RM1	SLC25A19	Mitochondrial thiamine pyrophosphate carrier OS=Bos taurus OX=9913 GN=SLC25A19 PE=2 SV=1	0	0	0	0	0	0	0	0	0	0	0	0	68529	0	0	8566.12				68529	1.2132e-05
Q32L34	HMGB4	High mobility group protein B4 OS=Bos taurus OX=9913 GN=HMGB4 PE=2 SV=1	0	0	0	0	0	0	0	0	0	0	0	0	66927	0	0	8365.88				66927	1.18484e-05
Q3ZBL4	LZTFL1	Leucine zipper transcription factor-like protein 1 OS=Bos taurus OX=9913 GN=LZTFL1 PE=2 SV=1	0	0	0	0	0	0	0	0	0	0	0	0	65484.5	0	0	8185.56				65484.5	1.1593e-05
Q58DW0	RPL4	60S ribosomal protein L4 OS=Bos taurus OX=9913 GN=RPL4 PE=2 SV=3	43175	0	0	0	0	0	0	0	0	0	0	0	20025	0	7195.83	2503.12	2.87474			63200	1.11886e-05
Q5E9E2	MYL9	Myosin regulatory light polypeptide 9 OS=Bos taurus OX=9913 GN=MYL9 PE=2 SV=3	0	0	0	62079	0	0	0	0	0	0	0	0	0	0	10346.5	0				62079	1.09901e-05
P21671	PLCD4	1-phosphatidylinositol 4,5-bisphosphate phosphodiesterase delta-4 OS=Bos taurus OX=9913 GN=PLCD4 PE=1 SV=2	0	0	0	0	0	0	0	0	0	0	40254	0	0	21721	0	7746.88				61975	1.09717e-05
Q3T0F2	TRAPPC2	Trafficking protein particle complex subunit 2 OS=Bos taurus OX=9913 GN=TRAPPC2 PE=2 SV=1	0	0	0	0	0	0	0	0	0	0	0	0	0	58129.5	0	7266.19				58129.5	1.02909e-05
Q3SZ19	PSMD9	26S proteasome non-ATPase regulatory subunit 9 OS=Bos taurus OX=9913 GN=PSMD9 PE=1 SV=1	0	0	0	57576	0	0	0	0	0	0	0	0	0	0	9596	0				57576	1.0193e-05
Q07537	GALNT1	Polypeptide N-acetylgalactosaminyltransferase 1 OS=Bos taurus OX=9913 GN=GALNT1 PE=1 SV=1	0	0	0	0	0	0	0	56082.5	0	0	0	0	0	0	0	7010.31				56082.5	9.92855e-06
A5PKD9	ABHD17C	Alpha/beta hydrolase domain-containing protein 17C OS=Bos taurus OX=9913 GN=ABHD17C PE=2 SV=1	13472	0	0	0	0	0	0	0	0	0	42297.5	0	0	0	2245.33	5287.19		2.35475		55769.5	9.87314e-06
P61286	PABPC1	Polyadenylate-binding protein 1 OS=Bos taurus OX=9913 GN=PABPC1 PE=2 SV=1	0	0	0	0	0	0	0	0	0	0	0	0	0	52491.5	0	6561.44				52491.5	9.29282e-06
Q5E951	TBCB	Tubulin-folding cofactor B OS=Bos taurus OX=9913 GN=TBCB PE=2 SV=1	0	0	0	0	0	0	0	0	51735	0	0	0	0	0	0	6466.88				51735	9.1589e-06
Q32L76	SAA4	Serum amyloid A-4 protein OS=Bos taurus OX=9913 GN=SAA4 PE=2 SV=1	0	0	0	50258	0	0	0	0	0	0	0	0	0	0	8376.33	0				50258	8.89742e-06
Q5BIM1	TRIM45	Tripartite motif-containing protein 45 OS=Bos taurus OX=9913 GN=TRIM45 PE=2 SV=1	0	0	0	0	0	0	0	0	49672.5	0	0	0	0	0	0	6209.06				49672.5	8.79376e-06
Q1JP79	ARPC1A	Actin-related protein 2/3 complex subunit 1A OS=Bos taurus OX=9913 GN=ARPC1A PE=2 SV=1	0	0	0	0	0	0	0	0	49415	0	0	0	0	0	0	6176.88				49415	8.74817e-06
P48644	ALDH1A1	Retinal dehydrogenase 1 OS=Bos taurus OX=9913 GN=ALDH1A1 PE=1 SV=3	0	0	0	0	48525	0	0	0	0	0	0	0	0	0	8087.5	0				48525	8.59061e-06
F1MH24	AAK1	AP2-associated protein kinase 1 OS=Bos taurus OX=9913 GN=AAK1 PE=1 SV=2	1662.5	2635.5	1065.5	3938.5	3208.5	2865.5	11447	3972	2912.5	0	2580.5	5767	5247.5	564.5	2562.67	4061.38		1.58482		47867	8.47413e-06
Q17R06	RAB21	Ras-related protein Rab-21 OS=Bos taurus OX=9913 GN=RAB21 PE=2 SV=1	47290	0	0	0	0	0	0	0	0	0	0	0	0	0	7881.67	0				47290	8.37198e-06
Q29RS5	RARRES2	Retinoic acid receptor responder protein 2 OS=Bos taurus OX=9913 GN=RARRES2 PE=2 SV=1	0	0	0	0	0	0	0	0	44964	0	0	0	0	0	0	5620.5	0			44964	7.96019e-06
Q5E9T9	RTCB	tRNA-splicing ligase RtcB homolog OS=Bos taurus OX=9913 GN=RTCB PE=2 SV=1	42255	0	0	0	0	0	0	0	0	0	0	0	0	0	7042.5	0				42255	7.48061e-06
Q2KJ51	ANGPTL4	Angiopoietin-related protein 4 OS=Bos taurus OX=9913 GN=ANGPTL4 PE=2 SV=1	0	0	0	0	0	0	0	0	0	40042.5	0	0	0	0	0	5005.31				40042.5	7.08892e-06
Q3SZ63	NOP56	Nucleolar protein 56 OS=Bos taurus OX=9913 GN=NOP56 PE=2 SV=1	0	0	39690.5	0	0	0	0	0	0	0	0	0	0	0	6615.08	0				39690.5	7.0266e-06
Q2KJ28	PGS1	CDP-diacylglycerol--glycerol-3-phosphate 3-phosphatidyltransferase, mitochondrial OS=Bos taurus OX=9913 GN=PGS1 PE=2 SV=2	0	0	0	39341	0	0	0	0	0	0	0	0	0	0	6556.83	0				39341	6.96473e-06
Q2KI92	IMMP2L	Mitochondrial inner membrane protease subunit 2 OS=Bos taurus OX=9913 GN=IMMP2L PE=2 SV=1	0	0	0	0	0	0	0	0	0	0	39175	0	0	0	0	4896.88				39175	6.93534e-06
Q3ZBN0	ABRACL	Costars family protein ABRACL OS=Bos taurus OX=9913 GN=ABRACL PE=3 SV=1	38919	0	0	0	0	0	0	0	0	0	0	0	0	0	6486.5	0				38919	6.89002e-06
Q3SYZ6	XYLB	Xylulose kinase OS=Bos taurus OX=9913 GN=XYLB PE=2 SV=1	0	0	0	38409	0	0	0	0	0	0	0	0	0	0	6401.5	0				38409	6.79973e-06
Q2HJG5	VPS35	Vacuolar protein sorting-associated protein 35 OS=Bos taurus OX=9913 GN=VPS35 PE=2 SV=1	0	0	0	0	0	0	0	0	0	0	0	0	0	35939.5	0	4492.44				35939.5	6.36254e-06
Q2TA00	CCDC83	Coiled-coil domain-containing protein 83 OS=Bos taurus OX=9913 GN=CCDC83 PE=2 SV=1	0	0	0	35904.5	0	0	0	0	0	0	0	0	0	0	5984.08	0				35904.5	6.35635e-06
P61284	RPL12	60S ribosomal protein L12 OS=Bos taurus OX=9913 GN=RPL12 PE=2 SV=1	0	0	0	0	0	0	0	0	0	0	0	0	35592.5	0	0	4449.06				35592.5	6.30111e-06
Q0IIL1	MICU1	Calcium uptake protein 1, mitochondrial OS=Bos taurus OX=9913 GN=MICU1 PE=2 SV=1	0	0	0	0	0	0	0	35037	0	0	0	0	0	0	0	4379.62				35037	6.20277e-06
Q8SQA4	CD97	CD97 antigen OS=Bos taurus OX=9913 GN=CD97 PE=2 SV=1	0	0	0	0	0	0	0	0	0	0	31631	0	0	0	0	3953.88				31631	5.59979e-06
Q28041	ACVR1	Activin receptor type-1 OS=Bos taurus OX=9913 GN=ACVR1 PE=2 SV=1	0	0	0	0	0	0	0	0	0	29117	0	0	0	0	0	3639.62				29117	5.15472e-06
A5PJN0	SCGN	Secretagogin OS=Bos taurus OX=9913 GN=SCGN PE=2 SV=1	29085.5	0	0	0	0	0	0	0	0	0	0	0	0	0	4847.58	0				29085.5	5.14915e-06
Q0V8J4	VWA7	von Willebrand factor A domain-containing protein 7 OS=Bos taurus OX=9913 GN=VWA7 PE=2 SV=1	0	0	0	0	0	0	0	0	0	0	28207	0	0	0	0	3525.88				28207	4.99362e-06
Q2KIH8	ODF3L1	Outer dense fiber protein 3-like protein 1 OS=Bos taurus OX=9913 GN=ODF3L1 PE=2 SV=1	0	0	0	0	0	0	0	0	0	0	0	0	0	27440	0	3430				27440	4.85784e-06
Q2T9N3	NTMT1	N-terminal Xaa-Pro-Lys N-methyltransferase 1 OS=Bos taurus OX=9913 GN=NTMT1 PE=2 SV=3	0	0	0	26839	0	0	0	0	0	0	0	0	0	0	4473.17	0				26839	4.75144e-06
Q2TBW6	ARL3	ADP-ribosylation factor-like protein 3 OS=Bos taurus OX=9913 GN=ARL3 PE=2 SV=1	0	0	0	0	0	0	0	0	0	0	0	0	24339.5	0	0	3042.44				24339.5	4.30894e-06
Q0VC59	NMNAT2	Nicotinamide/nicotinic acid mononucleotide adenylyltransferase 2 OS=Bos taurus OX=9913 GN=NMNAT2 PE=2 SV=1	0	0	0	0	0	0	0	0	23873.5	0	0	0	0	0	0	2984.19				23873.5	4.22644e-06
Q08E62	DDIT4	DNA damage-inducible transcript 4 protein OS=Bos taurus OX=9913 GN=DDIT4 PE=2 SV=1	0	341.5	0	548	0	286	1397	671.5	5748.5	0	5891.5	579.5	3814.5	4022.5	195.917	2765.62		14.1163	X	23300.5	4.125e-06
A1A4P5	PFDN2	Prefoldin subunit 2 OS=Bos taurus OX=9913 GN=PFDN2 PE=2 SV=1	0	0	2013	0	0	0	0	0	0	0	0	0	0	20687.5	335.5	2585.94		7.70771		22700.5	4.01878e-06
Q58DR5	SCAMP3	Secretory carrier-associated membrane protein 3 OS=Bos taurus OX=9913 GN=SCAMP3 PE=2 SV=1	0	0	22264.5	0	0	0	0	0	0	0	0	0	0	0	3710.75	0				22264.5	3.94159e-06
A6H7B1	TOMM20	Mitochondrial import receptor subunit TOM20 homolog OS=Bos taurus OX=9913 GN=TOMM20 PE=2 SV=1	0	0	0	0	0	0	0	0	18866.5	0	0	0	0	0	0	2358.31				18866.5	3.34003e-06
Q1RMT2	RPRM	Protein reprimo OS=Bos taurus OX=9913 GN=RPRM PE=3 SV=1	17524.5	0	0	0	0	0	0	0	0	0	0	0	0	0	2920.75	0				17524.5	3.10245e-06
Q2KJA1	SH3GL1	Endophilin-A2 OS=Bos taurus OX=9913 GN=SH3GL1 PE=2 SV=1	0	17181	0	0	0	0	0	0	0	0	0	0	0	0	2863.5	0				17181	3.04164e-06
Q3ZBV8	TARS	Threonine--tRNA ligase, cytoplasmic OS=Bos taurus OX=9913 GN=TARS PE=2 SV=1	0	728	0	0	0	0	0	0	0	0	15516	0	0	0	121.333	1939.5		15.9849		16244	2.87575e-06
Q04173	RAP1GDS1	Rap1 GTPase-GDP dissociation stimulator 1 OS=Bos taurus OX=9913 GN=RAP1GDS1 PE=1 SV=1	0	0	0	0	0	0	0	0	15943.5	0	0	0	0	0	0	1992.94				15943.5	2.82255e-06
Q3T0D6	LGALS4	Galectin-4 OS=Bos taurus OX=9913 GN=LGALS4 PE=2 SV=1	0	0	0	0	0	0	14383.5	0	0	0	0	0	0	0	0	1797.94				14383.5	2.54638e-06
A5D989	EEF1D	Elongation factor 1-delta OS=Bos taurus OX=9913 GN=EEF1D PE=2 SV=2	14152	0	0	0	0	0	0	0	0	0	0	0	0	0	2358.67	0				14152	2.5054e-06
A7E3C4	FAM187A	Ig-like V-type domain-containing protein FAM187A OS=Bos taurus OX=9913 GN=FAM187A PE=2 SV=2	1734	181	459	280.5	0	1327	74.5	0	709.5	0	3533	0	4305.5	1194.5	663.583	1227.12		1.84924		13798.5	2.44281e-06
P81127	NAPG	Gamma-soluble NSF attachment protein OS=Bos taurus OX=9913 GN=NAPG PE=1 SV=3	0	13302	0	0	0	0	0	0	0	0	0	0	0	0	2217	0				13302	2.35492e-06
Q3ZBX7	ANKRD1	Ankyrin repeat domain-containing protein 1 OS=Bos taurus OX=9913 GN=ANKRD1 PE=2 SV=1	1829.5	0	0	4529.5	6482	0	0	0	0	0	0	0	383	0	2140.17	47.875	44.7032			13224	2.34111e-06
Q2T9M7	PM20D1	N-fatty-acyl-amino acid synthase/hydrolase PM20D1 OS=Bos taurus OX=9913 GN=PM20D1 PE=2 SV=1	0	0	0	0	0	0	0	0	0	0	0	0	0	12178	0	1522.25				12178	2.15593e-06
Q32L48	HIST1H2BN	Histone H2B type 1-N OS=Bos taurus OX=9913 GN=HIST1H2BN PE=1 SV=3	0	1031.5	0	0	0	792.5	0	0	435	0	9486.5	0	294.5	0	304	1277		4.20066		12040	2.1315e-06
A4IF62	POLR3A	DNA-directed RNA polymerase III subunit RPC1 OS=Bos taurus OX=9913 GN=POLR3A PE=2 SV=1	0	0	0	0	0	0	0	0	2906.5	0	8331	0	0	0	0	1404.69				11237.5	1.98943e-06
Q3T093	NECAP1	Adaptin ear-binding coat-associated protein 1 OS=Bos taurus OX=9913 GN=NECAP1 PE=2 SV=1	0	0	0	0	3351	0	0	0	0	0	2406.5	0	0	2390	558.5	599.562	0.931513	1.07352		8147.5	1.44239e-06
Q32LB9	NOA1	Nitric oxide-associated protein 1 OS=Bos taurus OX=9913 GN=NOA1 PE=2 SV=1	989	0	0	2847	0	395	891	476	0	0	864.5	0	394.5	343	705.167	371.125	1.90008			7200	1.27465e-06
P79124	SPLUNC2A	Short palate, lung and nasal epithelium carcinoma-associated protein 2A OS=Bos taurus OX=9913 GN=SPLUNC2A PE=2 SV=2	0	0	535	0	0	0	0	0	0	0	0	0	5730	0	89.1667	716.25		8.03271		6265	1.10912e-06
Q4PJK1	KCNAB1	Voltage-gated potassium channel subunit beta-1 OS=Bos taurus OX=9913 GN=KCNAB1 PE=2 SV=1	1514.5	757.5	0	0	0	133.5	0	0	1574.5	0	592.5	0	531	0	400.917	337.25	1.18878			5103.5	9.03497e-07
Q32PJ7	TNS4	Tensin-4 OS=Bos taurus OX=9913 GN=TNS4 PE=2 SV=2	2215.5	0	0	0	0	0	239	0	1092	1465.5	0	0	0	0	369.25	349.562	1.05632			5012	8.87298e-07
Q2YDK0	FHL5	Four and a half LIM domains protein 5 OS=Bos taurus OX=9913 GN=FHL5 PE=2 SV=1	0	0	4579.5	0	0	0	0	0	0	374	0	0	0	0	763.25	46.75	16.3262			4953.5	8.76942e-07
P30404	PPIF	Peptidyl-prolyl cis-trans isomerase F, mitochondrial OS=Bos taurus OX=9913 GN=PPIF PE=1 SV=3	0	0	4028	0	0	0	0	0	0	0	0	0	0	0	671.333	0				4028	7.13096e-07
Q58D08	PYCR3	Pyrroline-5-carboxylate reductase 3 OS=Bos taurus OX=9913 GN=PYCR3 PE=2 SV=1	3602.5	0	0	0	0	0	0	0	0	0	0	0	0	0	600.417	0				3602.5	6.37768e-07
A4FV48	FADS2	Fatty acid desaturase 2 OS=Bos taurus OX=9913 GN=FADS2 PE=2 SV=1	71.5	232.5	444	0	247	0	0	0	0	0	2117.5	383.5	0	0	165.833	312.625		1.88518		3496	6.18914e-07
Q28083	COL11A1	Collagen alpha-1(XI) chain (Fragment) OS=Bos taurus OX=9913 GN=COL11A1 PE=1 SV=1	0	0	3225.5	0	0	0	0	0	0	0	0	0	0	0	537.583	0				3225.5	5.71026e-07
E1BD52	TMEM245	Transmembrane protein 245 OS=Bos taurus OX=9913 GN=TMEM245 PE=3 SV=1	0	3140	0	0	0	0	0	0	0	0	0	0	0	0	523.333	0				3140	5.55889e-07
Q2T9P4	NASP	Nuclear autoantigenic sperm protein OS=Bos taurus OX=9913 GN=NASP PE=2 SV=2	0	0	0	0	0	0	0	0	0	2838	0	0	0	0	0	354.75				2838	5.02425e-07
Q1LZC9	DPH3	DPH3 homolog OS=Bos taurus OX=9913 GN=DPH3 PE=3 SV=1	0	0	0	0	0	0	0	745.5	0	0	2016	0	0	0	0	345.188				2761.5	4.88882e-07
Q2KHW5	ACSBG1	Long-chain-fatty-acid--CoA ligase ACSBG1 OS=Bos taurus OX=9913 GN=ACSBG1 PE=2 SV=1	0	0	0	2348	0	0	0	0	0	0	0	0	0	0	391.333	0				2348	4.15678e-07
P0C2B7	MRPL52	39S ribosomal protein L52, mitochondrial OS=Bos taurus OX=9913 GN=MRPL52 PE=1 SV=1	0	0	1400.5	0	0	0	0	0	0	817	0	0	0	0	233.417	102.125	2.2856			2217.5	3.92575e-07
P12395	Segment-2	Outer capsid protein VP2 OS=Bluetongue virus 13 (isolate USA) OX=33717 GN=Segment-2 PE=3 SV=1	0	0	0	0	0	0	0	2185	0	0	0	0	0	0	0	273.125				2185	3.86821e-07
P0C6V8	rep	Replicase polyprotein 1ab OS=Breda virus 1 OX=360393 GN=rep PE=2 SV=1	0	0	0	0	0	803.5	0	0	0	0	935	0	0	0	133.917	116.875	1.14581			1738.5	3.07775e-07
Q5EAE2	TADA3	Transcriptional adapter 3 OS=Bos taurus OX=9913 GN=TADA3 PE=2 SV=1	0	1685.5	0	0	0	0	0	0	0	0	0	0	0	0	280.917	0				1685.5	2.98392e-07
Q58D94	MKNK1	MAP kinase-interacting serine/threonine-protein kinase 1 OS=Bos taurus OX=9913 GN=MKNK1 PE=2 SV=2	0	0	0	0	0	0	1658	0	0	0	0	0	0	0	0	207.25				1658	2.93524e-07
Q01499		Genome polyprotein OS=Bovine viral diarrhea virus (strain SD-1) OX=31656 PE=1 SV=1	0	0	0	0	0	0	0	1631	0	0	0	0	0	0	0	203.875				1631	2.88744e-07
A6QLQ8	ENDOU	Poly(U)-specific endoribonuclease OS=Bos taurus OX=9913 GN=ENDOU PE=2 SV=1	0	1581.5	0	0	0	0	0	0	0	0	0	0	0	0	263.583	0				1581.5	2.79981e-07
Q3B7N0	CDH13	Cadherin-13 OS=Bos taurus OX=9913 GN=CDH13 PE=2 SV=1	0	0	0	0	0	0	0	0	0	0	1428	0	0	0	0	178.5				1428	2.52806e-07
Q3MHR2	DCK	Deoxycytidine kinase OS=Bos taurus OX=9913 GN=DCK PE=2 SV=1	0	0	1400	0	0	0	0	0	0	0	0	0	0	0	233.333	0				1400	2.47849e-07
Q3ZC49	LRRC39	Leucine-rich repeat-containing protein 39 OS=Bos taurus OX=9913 GN=LRRC39 PE=2 SV=1	0	0	0	0	1312.5	0	0	0	0	0	0	0	0	0	218.75	0				1312.5	2.32358e-07
Q9BE45	NFKBIZ	NF-kappa-B inhibitor zeta OS=Bos taurus OX=9913 GN=NFKBIZ PE=2 SV=2	0	0	0	0	0	0	0	0	0	0	0	0	0	1223	0	152.875				1223	2.16514e-07
Q1RML1	UBE2S	Ubiquitin-conjugating enzyme E2 S OS=Bos taurus OX=9913 GN=UBE2S PE=2 SV=2	0	0	0	0	0	0	0	0	1220.5	0	0	0	0	0	0	152.562	0			1220.5	2.16071e-07
Q5EA77	SNX17	Sorting nexin-17 OS=Bos taurus OX=9913 GN=SNX17 PE=2 SV=1	0	0	0	0	0	0	0	0	0	1138	0	0	0	0	0	142.25				1138	2.01466e-07
P18130	ADRA1A	Alpha-1A adrenergic receptor OS=Bos taurus OX=9913 GN=ADRA1A PE=2 SV=1	0	0	0	0	0	0	0	1081.5	0	0	0	0	0	0	0	135.188				1081.5	1.91463e-07
F1MDL2	INTU	Protein inturned OS=Bos taurus OX=9913 GN=INTU PE=3 SV=2	0	0	0	0	1038	0	0	0	0	0	0	0	0	0	173	0				1038	1.83762e-07
P0C2H4	DSE	Dermatan-sulfate epimerase OS=Bos taurus OX=9913 GN=DSE PE=1 SV=1	0	0	0	1007	0	0	0	0	0	0	0	0	0	0	167.833	0				1007	1.78274e-07
Q28177	BFSP2	Phakinin OS=Bos taurus OX=9913 GN=BFSP2 PE=1 SV=1	0	0	0	0	0	0	0	0	0	0	0	0	0	857.5	0	107.188				857.5	1.51807e-07
Q58HT5	AWAT1	Acyl-CoA wax alcohol acyltransferase 1 OS=Homo sapiens OX=9606 GN=AWAT1 PE=1 SV=1	0	812	0	0	0	0	0	0	0	0	0	0	0	0	135.333	0				812	1.43752e-07
Q4JF28	IRF3	Interferon regulatory factor 3 OS=Bos taurus OX=9913 GN=IRF3 PE=2 SV=1	0	0	0	0	0	357	0	0	0	0	0	441.5	0	0	59.5	55.1875	1.07814			798.5	1.41362e-07
O97681	ATP6V0A2	V-type proton ATPase 116 kDa subunit a isoform 2 OS=Bos taurus OX=9913 GN=ATP6V0A2 PE=2 SV=1	0	0	0	0	0	0	0	693	0	0	0	0	0	0	0	86.625				693	1.22685e-07
Q705F3	E2	Regulatory protein E2 OS=Bovine papillomavirus type 6 OX=10563 GN=E2 PE=3 SV=1	0	0	0	654.5	0	0	0	0	0	0	0	0	0	0	109.083	0				654.5	1.15869e-07
Q0VCN6	CLSTN3	Calsyntenin-3 OS=Bos taurus OX=9913 GN=CLSTN3 PE=2 SV=2	0	633.5	0	0	0	0	0	0	0	0	0	0	0	0	105.583	0				633.5	1.12152e-07
A7Z056	USP20	Ubiquitin carboxyl-terminal hydrolase 20 OS=Bos taurus OX=9913 GN=USP20 PE=2 SV=1	0	0	0	629	0	0	0	0	0	0	0	0	0	0	104.833	0				629	1.11355e-07
P55203	GUCY2D	Retinal guanylyl cyclase 1 OS=Bos taurus OX=9913 GN=GUCY2D PE=1 SV=1	53.5	205.5	0	0	0	0	269	27	0	0	0	0	0	0	43.1667	37	1.16667			555	9.82543e-08
Q8MJ05	RP1	Oxygen-regulated protein 1 OS=Bos taurus OX=9913 GN=RP1 PE=2 SV=1	0	0	0	0	0	0	0	0	0	0	0	552	0	0	0	69	0			552	9.77232e-08
P12342	IL2RA	Interleukin-2 receptor subunit alpha OS=Bos taurus OX=9913 GN=IL2RA PE=2 SV=1	0	0	0	0	0	0	0	0	0	0	550.5	0	0	0	0	68.8125	0			550.5	9.74577e-08
Q148H8	KRT72	Keratin, type II cytoskeletal 72 OS=Bos taurus OX=9913 GN=KRT72 PE=2 SV=1	0	0	0	0	0	0	0	0	529	0	0	0	0	0	0	66.125	0			529	9.36514e-08
Q32KU3	MORN2	MORN repeat-containing protein 2 OS=Bos taurus OX=9913 GN=MORN2 PE=4 SV=1	0	490.5	0	0	0	0	0	0	0	0	0	0	0	0	81.75	0				490.5	8.68356e-08
Q98776	L	RNA-directed RNA polymerase L OS=Vesicular stomatitis Indiana virus (strain Mudd-Summers) OX=11279 GN=L PE=1 SV=1	471.5	0	0	0	0	0	0	0	0	0	0	0	0	0	78.5833	0				471.5	8.34719e-08
P03523	L	RNA-directed RNA polymerase L OS=Vesicular stomatitis Indiana virus (strain San Juan) OX=11285 GN=L PE=1 SV=2	471.5	0	0	0	0	0	0	0	0	0	0	0	0	0	78.5833	0				471.5	8.34719e-08
Q8B0I0	L	RNA-directed RNA polymerase L OS=Vesicular stomatitis Indiana virus (strain 98COE North America) OX=434488 GN=L PE=3 SV=1	471.5	0	0	0	0	0	0	0	0	0	0	0	0	0	78.5833	0				471.5	8.34719e-08
Q29RR1	LRRC41	Leucine-rich repeat-containing protein 41 OS=Bos taurus OX=9913 GN=LRRC41 PE=2 SV=1	0	0	0	0	0	0	293	162	0	0	0	0	0	0	0	56.875	0			455	8.05508e-08
A4FUH1	TOR2A	Torsin-2A OS=Bos taurus OX=9913 GN=TOR2A PE=2 SV=1	434	0	0	0	0	0	0	0	0	0	0	0	0	0	72.3333	0				434	7.68331e-08
P0C7W1	TOR2A	Prosalusin OS=Bos taurus OX=9913 GN=TOR2A PE=3 SV=1	434	0	0	0	0	0	0	0	0	0	0	0	0	0	72.3333	0				434	7.68331e-08
P24851		Large T antigen OS=Bovine polyomavirus OX=1891754 PE=2 SV=2	382.5	0	0	0	0	0	0	0	0	0	0	0	0	0	63.75	0				382.5	6.77158e-08
P79114	MYO10	Unconventional myosin-X OS=Bos taurus OX=9913 GN=MYO10 PE=1 SV=1	0	0	0	369	0	0	0	0	0	0	0	0	0	0	61.5	0				369	6.53258e-08
Q65527		Outer capsid glycoprotein VP7 OS=Rotavirus C (isolate RVC/Cow/Japan/Shintoku/1991/G2P[3]) OX=33723 PE=3 SV=1	365	0	0	0	0	0	0	0	0	0	0	0	0	0	60.8333	0				365	6.46177e-08
P50291	FST	Follistatin OS=Bos taurus OX=9913 GN=FST PE=2 SV=2	0	0	0	0	0	0	0	333.5	0	0	0	0	0	0	0	41.6875	0			333.5	5.90411e-08
Q9BE39	MYH7	Myosin-7 OS=Bos taurus OX=9913 GN=MYH7 PE=1 SV=1	0	0	0	0	0	0	0	0	0	0	267	0	0	0	0	33.375	0			267	4.72683e-08
Q3T0M9	ARL4A	ADP-ribosylation factor-like protein 4A OS=Bos taurus OX=9913 GN=ARL4A PE=2 SV=1	0	0	0	0	0	0	0	0	0	0	0	0	262.5	0	0	32.8125	0			262.5	4.64716e-08
A7MBJ2	SENP7	Sentrin-specific protease 7 OS=Bos taurus OX=9913 GN=SENP7 PE=2 SV=1	0	0	0	0	0	0	0	0	0	123	0	0	0	114.5	0	29.6875	0			237.5	4.20458e-08
P41985	CHRM2	Muscarinic acetylcholine receptor M2 OS=Bos taurus OX=9913 GN=CHRM2 PE=2 SV=2	0	0	0	0	219.5	0	0	0	0	0	0	0	0	0	36.5833	0				219.5	3.88591e-08
F1MM41	ZNRF1	E3 ubiquitin-protein ligase ZNRF1 OS=Bos taurus OX=9913 GN=ZNRF1 PE=3 SV=2	0	0	0	0	0	0	0	0	0	176.5	0	0	0	0	0	22.0625	0			176.5	3.12466e-08
A6QLZ5	FAM177A1	Protein FAM177A1 OS=Bos taurus OX=9913 GN=FAM177A1 PE=2 SV=1	0	0	0	0	0	0	0	163	0	0	0	0	0	0	0	20.375	0			163	2.88567e-08
P32592	ITGB2	Integrin beta-2 OS=Bos taurus OX=9913 GN=ITGB2 PE=1 SV=1	0	0	0	0	0	0	0	0	0	0	0	0	0	141.5	0	17.6875	0			141.5	2.50504e-08
A0JNJ4	ZNF692	Zinc finger protein 692 OS=Bos taurus OX=9913 GN=ZNF692 PE=2 SV=1	0	0	0	5	0	6	0	0	90	0	10	8	0	0	1.83333	13.5	0.135802			119	2.10671e-08
Q863H5	PROK2	Prokineticin-2 OS=Bos taurus OX=9913 GN=PROK2 PE=2 SV=1	39	0	21	0	0	0	0	38	0	0	0	20	0	0	10	7.25	1.37931			118	2.08901e-08
A6QPQ2	SERPINA3-8	Serpin A3-8 OS=Bos taurus OX=9913 GN=SERPINA3-8 PE=2 SV=1	0	0	0	0	51	0	0	0	2	0	39	0	0	0	8.5	5.125	1.65854			92	1.62872e-08
Q28133		Allergen Bos d 2 OS=Bos taurus OX=9913 PE=1 SV=1	0	16	0	0	0	0	0	5	0	0	0	0	0	0	2.66667	0.625	4.26667			21	3.71773e-09
Q08103		Glycoprotein GX OS=Bovine herpesvirus 1.2 (strain ST) OX=45407 PE=3 SV=1	0	0	3	8	0	0	3	0	0	6	0	0	0	0	1.83333	1.125	1.62963			20	3.5407e-09
Q3T0M2	SFXN4	Sideroflexin-4 OS=Bos taurus OX=9913 GN=SFXN4 PE=2 SV=1	3	0	0	0	0	0	0	0	2	0	0	8	0	0	0.5	1.25	0.4			13	2.30145e-09
Q3T0F4	RPS10	40S ribosomal protein S10 OS=Bos taurus OX=9913 GN=RPS10 PE=2 SV=1	0	0	0	0	2	0	0	5	0	0	1	0	0	0	0.333333	0.75	0.444444			8	1.41628e-09
P55906	TGFBI	Transforming growth factor-beta-induced protein ig-h3 OS=Bos taurus OX=9913 GN=TGFBI PE=1 SV=2	0	0	0	0		2	0	5	0	0	0	0	0	0	0.4	0.625	0.64			7	1.23924e-09
A6QQ66	ERICH2	Glutamate-rich protein 2 OS=Bos taurus OX=9913 GN=ERICH2 PE=2 SV=1	0	5	0	0		0	0	0	0	0	0	0	0	0	1	0				5	8.85174e-10
O62829	PPM1A	Protein phosphatase 1A OS=Bos taurus OX=9913 GN=PPM1A PE=2 SV=1	0	0	0	1		0	0	0	3	0	0	0	0	0	0.2	0.375	0.533333			4	7.08139e-10
																						5.61675e+11	99.4361
